# Supplementary material for: Metabolic signatures across the full spectrum of non-alcoholic fatty liver disease
Source: JHEP Rep. 2022 Mar 26;4(5):100477. doi: 10.1016/j.jhepr.2022.100477 (PMC9006858; doi:10.1016/j.jhepr.2022.100477)
Supplement: Multimedia component 1 [file mmc1.xlsx]

## Sheet: Spearman.Correlations
Variable	LC1	LC2	LC3	LC4	LC5	LC6	LC7	LC8	LC9	2-OH-Butanoic Acid	3-OH-Benzoic Acid	3-OH-Butanoic Acid	5-OH-1H-Indole-3-Acetic Acid	Alanine	Arachidonic acid	Asparagine	Aspartic Acid	Cholesterol	Citric acid	Decanoic acid	Fructose	Fumaric Acid	Glutamic Acid	Glutamine	Glycerol-3-P	Glycine	Indole-3-Latic Acid	Indole-3-Propionic Acid	Isoleucine	Lactic Acid	Leucine	Linoleic Acid	Lysine	Malic Acid	Methionine	Oleic Acid	Palmitic Acid	Phenylalanine	Proline	Serine	Stearic Acid	Succinic Acid	Threonine	Tyrosine	Valine	Sex	Age	BMI	NAFLD.Category
LC1	1	0.350647	0.731801	0.147273	0.19027	0.234168	0.346132	0.220814	0.755959	-0.0375339	-0.00460045	-0.0832889	-0.0933215	0.0461002	-0.149638	-0.112354	-0.109823	-0.0607375	-0.116567	0.0994826	0.0632314	-0.0141711	-0.1138	-0.0161028	-0.089697	-0.151175	-0.228373	-0.020957	0.31407	-0.074682	0.00560962	0.0834677	-0.201346	-0.0426824	-0.0472515	0.0850687	-0.167587	-0.14013	0.0348142	0.15455	-0.0176316	0.0221932	0.0842321	-0.0827818	-0.0562044	0.0189958	-0.001433	0.0693704	0.0873394
LC2	0.350647	1	0.521527	0.438627	0.666872	0.685344	0.64948	0.761595	0.49439	0.0200169	-0.00651094	-0.0625576	0.0257411	0.0885767	0.120014	-0.0795064	6.88984e-05	0.199309	0.0500144	0.0301257	0.00674742	0.0323687	-0.0379557	-0.0359835	-0.000380849	-0.033659	-0.133827	0.0495447	0.0770365	-0.105528	-0.0050853	0.173829	-0.0836064	0.0408065	0.0743838	0.0485578	0.00603426	9.60532e-05	-0.00952235	0.0443413	-0.0553792	-0.0964205	-0.00977596	-0.0306072	-0.110368	-0.215168	0.0988053	0.0334776	0.0290978
LC3	0.731801	0.521527	1	0.182183	0.189939	0.134839	0.588344	0.233097	0.73943	-0.064094	-0.0104137	-0.128059	-0.0405398	0.157841	-0.0793542	-0.169332	-0.0928353	0.0213182	-0.122848	0.189296	0.168047	0.0690081	-0.0411803	-0.0681248	-0.0426242	-0.175176	-0.173259	-0.022893	0.3002	-0.0344371	0.0800219	0.0374663	-0.133081	0.0321867	-0.0690317	0.0367825	-0.0301045	-0.0664309	0.0899301	0.0543193	-0.00830799	-0.0254941	-0.0452583	-0.0200817	-0.0109786	-0.0856269	0.0678733	0.115224	0.154818
LC4	0.147273	0.438627	0.182183	1	0.263819	0.382399	0.142614	0.426605	0.0788747	-0.0400429	0.0510847	-0.117271	0.0925858	0.241642	0.193871	0.169131	0.291876	0.030911	0.0337916	0.0811593	-0.0335061	0.146075	0.26174	0.0911339	0.266008	0.0793604	-0.00359512	0.0945688	0.26192	-0.0551073	0.188534	0.163606	0.0232073	0.130816	0.0453891	0.0504889	-0.0269892	0.260582	0.177299	0.320768	-0.0295676	0.168416	0.230111	0.014119	0.00501267	0.0108733	-0.0812521	-0.164836	-0.148824
LC5	0.19027	0.666872	0.189939	0.263819	1	0.64206	0.413549	0.563395	0.398166	0.0664003	-0.0446619	-0.00974613	0.0164515	0.0322351	0.140292	0.0945094	0.0354783	0.0778927	0.0724933	-0.102311	-0.0409153	0.0550657	-0.0556188	0.0429233	0.0301701	-0.0169784	-0.0540005	0.128045	0.0976917	-0.0604055	0.0590346	0.162743	0.0425445	-0.00583172	0.241863	0.0165315	-0.0635568	0.043207	0.0568209	0.119355	-0.0422926	-0.167604	0.0803248	0.0305665	-0.0477351	-0.114072	0.14824	-0.0538251	0.0171188
LC6	0.234168	0.685344	0.134839	0.382399	0.64206	1	0.297629	0.71429	0.239344	0.0689264	-0.0637828	-0.0471382	-0.0361723	-0.0454832	0.110235	0.0467336	0.07496	0.163962	0.103592	-0.0261339	-0.0549162	0.0329217	-0.0385437	-0.0107891	0.0281524	0.0132443	-0.119202	0.120157	0.040615	-0.0971872	0.0159571	0.221824	-0.0152816	0.00470271	0.167907	0.0211488	-0.0738439	0.0405474	0.012755	0.127516	-0.0591571	-0.0911573	0.109436	-0.03634	-0.0865822	-0.0485737	-0.0456853	-0.0474812	-0.116582
LC7	0.346132	0.64948	0.588344	0.142614	0.413549	0.297629	1	0.354412	0.622743	0.0305415	-0.140086	0.0311037	-0.0778169	0.160942	0.149027	-0.0481231	-0.112728	0.109413	0.0540003	-0.0162504	0.0808625	0.0562825	-0.0761608	-0.0318866	-0.0523723	-0.122076	-0.179523	-0.0594531	0.0991749	-0.0147905	0.0398742	0.104087	-0.0667984	0.0891408	0.0670984	0.0251607	0.0376075	-0.0406595	0.0544378	-0.0759488	0.0141372	-0.23194	-0.135895	-0.0822467	-0.0474093	-0.301474	0.245318	0.165099	0.19384
LC8	0.220814	0.761595	0.233097	0.426605	0.563395	0.71429	0.354412	1	0.181027	0.0177321	0.037343	-0.0552594	0.0374664	0.0159054	0.0736974	-0.0921715	0.143981	0.236914	0.062191	0.0672393	-0.0693755	0.00989692	0.0386591	-0.0316755	0.0474857	0.00136241	-0.0803983	0.0746207	0.0353666	-0.132017	-0.00481529	0.14248	-0.109552	0.00635845	-0.0144783	0.101796	0.0325691	0.0236634	-0.0300519	0.166412	-0.0246671	0.104176	0.0582611	-0.0107866	-0.0900354	-0.281184	-0.0354204	0.0574852	-0.0665518
LC9	0.755959	0.49439	0.73943	0.0788747	0.398166	0.239344	0.622743	0.181027	1	-0.0201874	-0.086907	-0.0219684	-0.0730189	0.0926299	0.0383296	-0.0872135	-0.219016	-0.0462638	-0.0599936	0.012723	0.114898	-0.00101834	-0.20046	0.0010857	-0.0730807	-0.149818	-0.196245	-0.0263548	0.224877	0.028005	0.0130312	0.136949	-0.11352	-0.01793	0.0821839	0.0220404	-0.108508	-0.16242	0.0344539	-0.0128594	0.0163833	-0.212047	-0.0609795	-0.0836476	-0.0294754	-0.0392214	0.191057	0.146241	0.180341
2-OH-Butanoic Acid	-0.0375339	0.0200169	-0.064094	-0.0400429	0.0664003	0.0689264	0.0305415	0.0177321	-0.0201874	1	0.0531242	0.626415	0.0181944	0.202053	0.235784	-0.0355578	0.124302	0.074454	0.232127	0.153485	0.145884	0.223251	0.124615	0.00341817	0.0299886	0.215373	0.01313	-0.150625	0.0861696	0.125452	0.117356	0.109685	0.0165442	0.343806	0.0904282	0.214115	0.144888	0.122133	-0.180268	-0.0560258	0.0487824	0.104457	0.0465762	-0.0947734	0.229143	-0.0327655	-0.000871847	0.0600761	0.0162304
3-OH-Benzoic Acid	-0.00460045	-0.00651094	-0.0104137	0.0510847	-0.0446619	-0.0637828	-0.140086	0.037343	-0.086907	0.0531242	1	0.0234197	0.732299	-0.00289896	0.104936	-0.0779599	0.0375789	0.098126	-0.0368395	0.0715409	0.0961316	-0.0263814	0.0424855	0.0543465	0.107254	0.196943	0.70631	0.0517825	-0.0862627	0.0149836	-0.00531384	0.00277346	-0.0293234	-0.0605702	-0.0873673	-0.00610919	0.151385	0.0270875	-0.155651	-0.080766	0.128775	0.248463	0.00573744	0.563982	0.126497	0.0279416	-0.113142	0.0224182	-0.0233344
3-OH-Butanoic Acid	-0.0832889	-0.0625576	-0.128059	-0.117271	-0.00974613	-0.0471382	0.0311037	-0.0552594	-0.0219684	0.626415	0.0234197	1	0.0584415	0.0457819	0.137765	-0.0103792	-0.0415623	0.0432203	0.151556	0.102336	0.0133771	0.146306	0.0707578	0.0360355	-0.0496306	0.12837	0.0628404	-0.162326	0.00800831	0.0289794	0.0558619	0.131367	-0.0198263	0.208227	-0.0112469	0.267589	0.167313	0.0559734	-0.112548	-0.0797188	0.0519943	-0.0195953	0.0361623	-0.0915943	0.162587	-0.0528454	0.0911546	0.125182	0.0586346
5-OH-1H-Indole-3-Acetic Acid	-0.0933215	0.0257411	-0.0405398	0.0925858	0.0164515	-0.0361723	-0.0778169	0.0374664	-0.0730189	0.0181944	0.732299	0.0584415	1	0.0487289	0.158097	0.0958563	0.0459553	0.0159737	0.0206758	-0.0170864	0.0575101	-0.011664	0.109828	0.101827	0.13323	0.131236	0.804508	0.0457457	-0.00519786	-0.0532022	0.0765032	0.11845	0.139301	-0.0381808	0.00628497	0.00888382	0.150343	0.122211	-0.0392491	-0.0131048	0.127634	0.159815	0.0750051	0.678941	0.142483	0.0405861	-0.00396581	0.0650144	-0.00816211
Alanine	0.0461002	0.0885767	0.157841	0.241642	0.0322351	-0.0454832	0.160942	0.0159054	0.0926299	0.202053	-0.00289896	0.0457819	0.0487289	1	0.213607	0.196328	0.28642	-0.0631932	0.216025	-0.0175145	0.200755	0.286981	0.282243	0.0128502	0.271851	0.26829	0.0543576	0.0139022	0.33356	-0.0599601	0.282638	0.204079	0.216015	0.358769	0.255287	0.0554565	0.079436	0.391764	0.23575	0.264425	-0.00948719	0.1407	0.255335	0.0419163	0.193754	0.0403217	0.0422133	0.0640999	0.105007
Arachidonic acid	-0.149638	0.120014	-0.0793542	0.193871	0.140292	0.110235	0.149027	0.0736974	0.0383296	0.235784	0.104936	0.137765	0.158097	0.213607	1	-0.0259231	0.20784	0.0911216	0.448549	0.194463	0.185138	0.343875	0.026149	0.0381981	0.283575	0.16128	0.142382	0.169905	0.025428	0.0572174	0.0273467	0.318291	0.030783	0.329831	0.351744	0.0794683	0.0797958	0.196881	-0.137858	0.0138822	0.0710001	0.104959	-0.0963721	0.149542	0.0919906	-0.0605959	0.0943598	0.0596262	0.0593873
Asparagine	-0.112354	-0.0795064	-0.169332	0.169131	0.0945094	0.0467336	-0.0481231	-0.0921715	-0.0872135	-0.0355578	-0.0779599	-0.0103792	0.0958563	0.196328	-0.0259231	1	0.251622	-0.128396	0.173278	-0.234166	-0.182727	0.0317602	0.20393	0.327128	0.110945	0.0770663	0.190309	0.102697	0.230909	-0.0405527	0.189164	0.203819	0.559777	0.00214485	0.349091	0.061269	-0.051565	0.375188	0.352455	0.318812	0.0465407	-0.180335	0.420701	0.261408	0.0561155	0.123781	0.017877	-0.0727672	-0.0397279
Aspartic Acid	-0.109823	6.88984e-05	-0.0928353	0.291876	0.0354783	0.07496	-0.112728	0.143981	-0.219016	0.124302	0.0375789	-0.0415623	0.0459553	0.28642	0.20784	0.251622	1	0.0428654	0.228933	0.133665	0.136722	0.303829	0.586255	-0.0330781	0.432597	0.315398	0.0487024	0.169867	0.279192	-0.11781	0.178382	0.185859	0.115409	0.394916	0.267974	0.0217487	-0.0140763	0.687722	0.0545026	0.614269	0.0126019	0.411011	0.342625	0.140065	0.0304839	-0.063574	-0.107133	-0.135268	-0.0294964
Cholesterol	-0.0607375	0.199309	0.0213182	0.030911	0.0778927	0.163962	0.109413	0.236914	-0.0462638	0.074454	0.098126	0.0432203	0.0159737	-0.0631932	0.0911216	-0.128396	0.0428654	1	0.078071	0.0345927	0.10172	0.0721615	0.0349956	-0.0443332	0.0529501	0.171111	0.0415443	0.00545923	-0.236388	0.0338995	-0.00654893	0.104748	-0.0813071	0.083243	-0.0890759	0.15769	0.291777	-0.00469445	-0.141168	-0.173974	0.250189	0.101511	-0.170892	0.00434437	0.123546	-0.113684	-0.0855531	0.0305724	-0.0393498
Citric acid	-0.116567	0.0500144	-0.122848	0.0337916	0.0724933	0.103592	0.0540003	0.062191	-0.0599936	0.232127	-0.0368395	0.151556	0.0206758	0.216025	0.448549	0.173278	0.228933	0.078071	1	0.17149	0.138887	0.387226	0.00811497	0.0615356	0.120539	0.118428	0.0846152	0.231339	-0.0439443	1.96554e-05	-0.120291	0.377214	0.181486	0.465365	0.350954	0.204832	0.00739	0.189786	-0.109569	0.0575217	0.016956	0.0929489	-0.0257082	0.141299	-0.039445	-0.0987173	0.207069	0.0438298	0.0759128
Decanoic acid	0.0994826	0.0301257	0.189296	0.0811593	-0.102311	-0.0261339	-0.0162504	0.0672393	0.012723	0.153485	0.0715409	0.102336	-0.0170864	-0.0175145	0.194463	-0.234166	0.133665	0.0345927	0.17149	1	0.219598	0.331639	-0.0765715	-0.188707	0.084582	0.0202005	-0.114146	0.0871719	0.113947	0.0774664	-0.085217	0.0560724	-0.227987	0.300751	0.145336	0.0382868	-0.055787	0.0535178	-0.151696	0.139149	-0.136041	0.268169	-0.00983801	-0.0030757	0.0207407	-0.111987	0.0320395	-0.0324145	-0.0494764
Fructose	0.0632314	0.00674742	0.168047	-0.0335061	-0.0409153	-0.0549162	0.0808625	-0.0693755	0.114898	0.145884	0.0961316	0.0133771	0.0575101	0.200755	0.185138	-0.182727	0.136722	0.10172	0.138887	0.219598	1	0.161209	0.110295	-0.175341	0.256635	0.213113	-0.00934863	0.0390745	0.0814094	0.0558536	-0.0433806	0.0791693	-0.0751779	0.33819	0.115329	-0.0458037	0.0332195	0.166554	-0.176406	0.0388173	0.0282343	0.222216	-0.0551867	0.0536066	0.0358622	-0.0235108	0.162318	0.149474	0.0869664
Fumaric Acid	-0.0141711	0.0323687	0.0690081	0.146075	0.0550657	0.0329217	0.0562825	0.00989692	-0.00101834	0.223251	-0.0263814	0.146306	-0.011664	0.286981	0.343875	0.0317602	0.303829	0.0721615	0.387226	0.331639	0.161209	1	0.174884	-0.0526184	0.14946	0.00215916	-0.00167512	0.167802	0.222502	-0.0439044	0.140992	0.139436	-0.0450743	0.646015	0.297011	0.0611926	-0.0172922	0.267099	0.143029	0.295206	-0.0652278	0.320961	0.137029	0.0690237	0.093029	-0.0516632	0.0970251	0.0143546	0.0239903
Glutamic Acid	-0.1138	-0.0379557	-0.0411803	0.26174	-0.0556188	-0.0385437	-0.0761608	0.0386591	-0.20046	0.124615	0.0424855	0.0707578	0.109828	0.282243	0.026149	0.20393	0.586255	0.0349956	0.00811497	-0.0765715	0.110295	0.174884	1	0.0462337	0.243389	0.284796	0.11656	0.0590483	0.210771	-0.107624	0.287129	0.132944	0.178562	0.202471	0.00430775	0.142464	0.14817	0.655022	0.152041	0.430624	0.136519	0.385594	0.327518	0.0826473	0.145734	0.0615343	-0.108542	-0.0589144	0.0526549
Glutamine	-0.0161028	-0.0359835	-0.0681248	0.0911339	0.0429233	-0.0107891	-0.0318866	-0.0316755	0.0010857	0.00341817	0.0543465	0.0360355	0.101827	0.0128502	0.0381981	0.327128	-0.0330781	-0.0443332	0.0615356	-0.188707	-0.175341	-0.0526184	0.0462337	1	-0.0480791	0.00356607	0.145998	-0.0445331	0.00310425	0.0585683	0.132219	0.143574	0.165837	-0.138664	0.0585039	0.0992091	0.0674143	0.0629111	0.171896	0.00493291	0.216224	-0.194839	0.127481	0.0677753	0.0663556	0.0366326	0.0370349	0.0107684	0.0309886
Glycerol-3-P	-0.089697	-0.000380849	-0.0426242	0.266008	0.0301701	0.0281524	-0.0523723	0.0474857	-0.0730807	0.0299886	0.107254	-0.0496306	0.13323	0.271851	0.283575	0.110945	0.432597	0.0529501	0.120539	0.084582	0.256635	0.14946	0.243389	-0.0480791	1	0.285712	0.131961	0.0888113	0.195932	-0.0802848	0.123623	0.19059	0.0881713	0.213474	0.278919	0.0620063	0.0621053	0.445276	-0.0234345	0.339076	0.0703218	0.232118	0.204747	0.16706	0.068236	0.0509222	-0.0225452	-0.0843217	-0.0622258
Glycine	-0.151175	-0.033659	-0.175176	0.0793604	-0.0169784	0.0132443	-0.122076	0.00136241	-0.149818	0.215373	0.196943	0.12837	0.131236	0.26829	0.16128	0.0770663	0.315398	0.171111	0.118428	0.0202005	0.213113	0.00215916	0.284796	0.00356607	0.285712	1	0.10139	-0.0343203	-0.168653	0.104832	0.0457511	0.111851	0.118648	0.232945	0.126491	0.132059	0.277307	0.347382	-0.197544	0.0152863	0.253508	0.257963	0.161685	-0.0433415	0.194695	-0.0498035	0.0126433	-0.0427155	0.0192198
Indole-3-Latic Acid	-0.228373	-0.133827	-0.173259	-0.00359512	-0.0540005	-0.119202	-0.179523	-0.0803983	-0.196245	0.01313	0.70631	0.0628404	0.804508	0.0543576	0.142382	0.190309	0.0487024	0.0415443	0.0846152	-0.114146	-0.00934863	-0.00167512	0.11656	0.145998	0.131961	0.10139	1	0.0740215	-0.0324131	-0.0267579	0.095072	0.12376	0.324317	-0.0687052	0.00780105	0.0532448	0.228535	0.126406	0.0210975	-0.0541769	0.108522	0.117461	0.0312239	0.767195	0.148246	0.122789	-0.0576195	0.0792958	-0.00393598
Indole-3-Propionic Acid	-0.020957	0.0495447	-0.022893	0.0945688	0.128045	0.120157	-0.0594531	0.0746207	-0.0263548	-0.150625	0.0517825	-0.162326	0.0457457	0.0139022	0.169905	0.102697	0.169867	0.00545923	0.231339	0.0871719	0.0390745	0.167802	0.0590483	-0.0445331	0.0888113	-0.0343203	0.0740215	1	0.111599	-0.0687403	-0.0319268	0.208593	0.039306	0.0663205	0.249262	0.0190109	-0.138516	0.110906	0.0556131	0.200932	-0.0535582	0.11284	0.0883552	0.186078	-0.0628535	0.083641	-0.0064416	-0.0184586	-0.0180759
Isoleucine	0.31407	0.0770365	0.3002	0.26192	0.0976917	0.040615	0.0991749	0.0353666	0.224877	0.0861696	-0.0862627	0.00800831	-0.00519786	0.33356	0.025428	0.230909	0.279192	-0.236388	-0.0439443	0.113947	0.0814094	0.222502	0.210771	0.00310425	0.195932	-0.168653	-0.0324131	0.111599	1	-0.112808	0.483975	0.155531	0.0871657	0.155809	0.342356	0.0156501	-0.223045	0.32272	0.437712	0.623525	-0.126062	0.13582	0.489687	0.178551	0.169894	0.23651	-0.157161	-0.041492	0.0535464
Lactic Acid	-0.074682	-0.105528	-0.0344371	-0.0551073	-0.0604055	-0.0971872	-0.0147905	-0.132017	0.028005	0.125452	0.0149836	0.0289794	-0.0532022	-0.0599601	0.0572174	-0.0405527	-0.11781	0.0338995	1.96554e-05	0.0774664	0.0558536	-0.0439044	-0.107624	0.0585683	-0.0802848	0.104832	-0.0267579	-0.0687403	-0.112808	1	0.0534025	0.00441669	0.0142908	0.0287929	-0.0640706	0.0400861	0.186846	-0.169389	-0.0184592	-0.21332	0.169438	-0.0280845	-0.163845	-0.134156	0.215233	-0.0226365	0.048394	0.00385688	-0.00931753
Leucine	0.00560962	-0.0050853	0.0800219	0.188534	0.0590346	0.0159571	0.0398742	-0.00481529	0.0130312	0.117356	-0.00531384	0.0558619	0.0765032	0.282638	0.0273467	0.189164	0.178382	-0.00654893	-0.120291	-0.085217	-0.0433806	0.140992	0.287129	0.132219	0.123623	0.0457511	0.095072	-0.0319268	0.483975	0.0534025	1	0.0412776	0.164792	0.00257651	0.0600779	0.059278	0.177428	0.291954	0.459767	0.263454	0.176385	0.0207769	0.283824	0.0285527	0.444226	0.180412	-0.0684291	-0.0576311	0.0603926
Linoleic Acid	0.0834677	0.173829	0.0374663	0.163606	0.162743	0.221824	0.104087	0.14248	0.136949	0.109685	0.00277346	0.131367	0.11845	0.204079	0.318291	0.203819	0.185859	0.104748	0.377214	0.0560724	0.0791693	0.139436	0.132944	0.143574	0.19059	0.111851	0.12376	0.208593	0.155531	0.00441669	0.0412776	1	0.316575	0.158134	0.231212	0.441441	0.0910957	0.277358	-0.0351599	0.154041	0.201652	0.0069391	0.139053	0.192688	-0.00659618	-0.0184942	0.0563266	0.0684245	0.0710894
Lysine	-0.201346	-0.0836064	-0.133081	0.0232073	0.0425445	-0.0152816	-0.0667984	-0.109552	-0.11352	0.0165442	-0.0293234	-0.0198263	0.139301	0.216015	0.030783	0.559777	0.115409	-0.0813071	0.181486	-0.227987	-0.0751779	-0.0450743	0.178562	0.165837	0.0881713	0.118648	0.324317	0.039306	0.0871657	0.0142908	0.164792	0.316575	1	-0.0492604	0.172872	0.15452	0.163999	0.293217	0.156042	0.0529632	0.101938	-0.165479	0.183107	0.349678	0.139445	0.12069	0.0165034	0.00617505	-0.0267556
Malic Acid	-0.0426824	0.0408065	0.0321867	0.130816	-0.00583172	0.00470271	0.0891408	0.00635845	-0.01793	0.343806	-0.0605702	0.208227	-0.0381808	0.358769	0.329831	0.00214485	0.394916	0.083243	0.465365	0.300751	0.33819	0.646015	0.202471	-0.138664	0.213474	0.232945	-0.0687052	0.0663205	0.155809	0.0287929	0.00257651	0.158134	-0.0492604	1	0.309099	0.0630297	-0.0327245	0.28368	-0.0859572	0.190607	-0.115405	0.408897	0.043413	-0.00768761	0.0314243	-0.0531949	0.136715	0.0152584	0.033298
Methionine	-0.0472515	0.0743838	-0.0690317	0.0453891	0.241863	0.167907	0.0670984	-0.0144783	0.0821839	0.0904282	-0.0873673	-0.0112469	0.00628497	0.255287	0.351744	0.349091	0.267974	-0.0890759	0.350954	0.145336	0.115329	0.297011	0.00430775	0.0585039	0.278919	0.126491	0.00780105	0.249262	0.342356	-0.0640706	0.0600779	0.231212	0.172872	0.309099	1	-0.043959	-0.229075	0.437721	0.0669272	0.371239	-0.105029	-0.0415513	0.407794	0.242063	-0.0426282	0.179638	0.115688	-0.0356567	0.055806
Oleic Acid	0.0850687	0.0485578	0.0367825	0.0504889	0.0165315	0.0211488	0.0251607	0.101796	0.0220404	0.214115	-0.00610919	0.267589	0.00888382	0.0554565	0.0794683	0.061269	0.0217487	0.15769	0.204832	0.0382868	-0.0458037	0.0611926	0.142464	0.0992091	0.0620063	0.132059	0.0532448	0.0190109	0.0156501	0.0400861	0.059278	0.441441	0.15452	0.0630297	-0.043959	1	0.214573	0.0816022	-0.051997	-0.0381085	0.385988	0.0361269	0.00617471	0.00211357	0.0696502	-0.0402731	-0.00420135	0.0968773	0.0276094
Palmitic Acid	-0.167587	0.00603426	-0.0301045	-0.0269892	-0.0635568	-0.0738439	0.0376075	0.0325691	-0.108508	0.144888	0.151385	0.167313	0.150343	0.079436	0.0797958	-0.051565	-0.0140763	0.291777	0.00739	-0.055787	0.0332195	-0.0172922	0.14817	0.0674143	0.0621053	0.277307	0.228535	-0.138516	-0.223045	0.186846	0.177428	0.0910957	0.163999	-0.0327245	-0.229075	0.214573	1	0.0873292	-0.036391	-0.247943	0.409785	0.0398364	-0.144209	0.0139817	0.290424	-0.0736049	0.00843192	0.0512129	0.0189863
Phenylalanine	-0.14013	9.60532e-05	-0.0664309	0.260582	0.043207	0.0405474	-0.0406595	0.0236634	-0.16242	0.122133	0.0270875	0.0559734	0.122211	0.391764	0.196881	0.375188	0.687722	-0.00469445	0.189786	0.0535178	0.166554	0.267099	0.655022	0.0629111	0.445276	0.347382	0.126406	0.110906	0.32272	-0.169389	0.291954	0.277358	0.293217	0.28368	0.437721	0.0816022	0.0873292	1	0.152122	0.55417	0.0775571	0.238468	0.498664	0.185891	0.098674	0.0173455	0.0390166	-0.0224965	0.05902
Proline	0.0348142	-0.00952235	0.0899301	0.177299	0.0568209	0.012755	0.0544378	-0.0300519	0.0344539	-0.180268	-0.155651	-0.112548	-0.0392491	0.23575	-0.137858	0.352455	0.0545026	-0.141168	-0.109569	-0.151696	-0.176406	0.143029	0.152041	0.171896	-0.0234345	-0.197544	0.0210975	0.0556131	0.437712	-0.0184592	0.459767	-0.0351599	0.156042	-0.0859572	0.0669272	-0.051997	-0.036391	0.152122	1	0.35579	-0.0294075	-0.164026	0.322174	0.0749307	0.190007	0.147145	-0.0279161	-0.0336578	0.0292896
Serine	0.15455	0.0443413	0.0543193	0.320768	0.119355	0.127516	-0.0759488	0.166412	-0.0128594	-0.0560258	-0.080766	-0.0797188	-0.0131048	0.264425	0.0138822	0.318812	0.614269	-0.173974	0.0575217	0.139149	0.0388173	0.295206	0.430624	0.00493291	0.339076	0.0152863	-0.0541769	0.200932	0.623525	-0.21332	0.263454	0.154041	0.0529632	0.190607	0.371239	-0.0381085	-0.247943	0.55417	0.35579	1	-0.138715	0.276587	0.658819	0.174302	-0.0700222	0.0466484	-0.102441	-0.139662	-0.0181682
Stearic Acid	-0.0176316	-0.0553792	-0.00830799	-0.0295676	-0.0422926	-0.0591571	0.0141372	-0.0246671	0.0163833	0.0487824	0.128775	0.0519943	0.127634	-0.00948719	0.0710001	0.0465407	0.0126019	0.250189	0.016956	-0.136041	0.0282343	-0.0652278	0.136519	0.216224	0.0703218	0.253508	0.108522	-0.0535582	-0.126062	0.169438	0.176385	0.201652	0.101938	-0.115405	-0.105029	0.385988	0.409785	0.0775571	-0.0294075	-0.138715	1	0.00197262	-0.0541272	-0.0263995	0.241329	-0.0110998	-0.0240303	0.131267	0.0748137
Succinic Acid	0.0221932	-0.0964205	-0.0254941	0.168416	-0.167604	-0.0911573	-0.23194	0.104176	-0.212047	0.104457	0.248463	-0.0195953	0.159815	0.1407	0.104959	-0.180335	0.411011	0.101511	0.0929489	0.268169	0.222216	0.320961	0.385594	-0.194839	0.232118	0.257963	0.117461	0.11284	0.13582	-0.0280845	0.0207769	0.0069391	-0.165479	0.408897	-0.0415513	0.0361269	0.0398364	0.238468	-0.164026	0.276587	0.00197262	1	0.106886	0.134349	0.0639309	-0.0359875	-0.0790964	-0.0173277	-0.0421653
Threonine	0.0842321	-0.00977596	-0.0452583	0.230111	0.0803248	0.109436	-0.135895	0.0582611	-0.0609795	0.0465762	0.00573744	0.0361623	0.0750051	0.255335	-0.0963721	0.420701	0.342625	-0.170892	-0.0257082	-0.00983801	-0.0551867	0.137029	0.327518	0.127481	0.204747	0.161685	0.0312239	0.0883552	0.489687	-0.163845	0.283824	0.139053	0.183107	0.043413	0.407794	0.00617471	-0.144209	0.498664	0.322174	0.658819	-0.0541272	0.106886	1	0.108845	0.0494725	0.127793	-0.050969	-0.149993	-0.0553758
Tyrosine	-0.0827818	-0.0306072	-0.0200817	0.014119	0.0305665	-0.03634	-0.0822467	-0.0107866	-0.0836476	-0.0947734	0.563982	-0.0915943	0.678941	0.0419163	0.149542	0.261408	0.140065	0.00434437	0.141299	-0.0030757	0.0536066	0.0690237	0.0826473	0.0677753	0.16706	-0.0433415	0.767195	0.186078	0.178551	-0.134156	0.0285527	0.192688	0.349678	-0.00768761	0.242063	0.00211357	0.0139817	0.185891	0.0749307	0.174302	-0.0263995	0.134349	0.108845	1	0.049038	0.0977258	-0.0358598	0.0824087	0.059152
Valine	-0.0562044	-0.110368	-0.0109786	0.00501267	-0.0477351	-0.0865822	-0.0474093	-0.0900354	-0.0294754	0.229143	0.126497	0.162587	0.142483	0.193754	0.0919906	0.0561155	0.0304839	0.123546	-0.039445	0.0207407	0.0358622	0.093029	0.145734	0.0663556	0.068236	0.194695	0.148246	-0.0628535	0.169894	0.215233	0.444226	-0.00659618	0.139445	0.0314243	-0.0426282	0.0696502	0.290424	0.098674	0.190007	-0.0700222	0.241329	0.0639309	0.0494725	0.049038	1	0.17174	-0.092117	0.0618349	0.0372019
Sex	0.0189958	-0.215168	-0.0856269	0.0108733	-0.114072	-0.0485737	-0.301474	-0.281184	-0.0392214	-0.0327655	0.0279416	-0.0528454	0.0405861	0.0403217	-0.0605959	0.123781	-0.063574	-0.113684	-0.0987173	-0.111987	-0.0235108	-0.0516632	0.0615343	0.0366326	0.0509222	-0.0498035	0.122789	0.083641	0.23651	-0.0226365	0.180412	-0.0184942	0.12069	-0.0531949	0.179638	-0.0402731	-0.0736049	0.0173455	0.147145	0.0466484	-0.0110998	-0.0359875	0.127793	0.0977258	0.17174	1	-0.212128	-0.126823	-0.0927796
Age	-0.001433	0.0988053	0.0678733	-0.0812521	0.14824	-0.0456853	0.245318	-0.0354204	0.191057	-0.000871847	-0.113142	0.0911546	-0.00396581	0.0422133	0.0943598	0.017877	-0.107133	-0.0855531	0.207069	0.0320395	0.162318	0.0970251	-0.108542	0.0370349	-0.0225452	0.0126433	-0.0576195	-0.0064416	-0.157161	0.048394	-0.0684291	0.0563266	0.0165034	0.136715	0.115688	-0.00420135	0.00843192	0.0390166	-0.0279161	-0.102441	-0.0240303	-0.0790964	-0.050969	-0.0358598	-0.092117	-0.212128	1	0.12848	0.188531
BMI	0.0693704	0.0334776	0.115224	-0.164836	-0.0538251	-0.0474812	0.165099	0.0574852	0.146241	0.0600761	0.0224182	0.125182	0.0650144	0.0640999	0.0596262	-0.0727672	-0.135268	0.0305724	0.0438298	-0.0324145	0.149474	0.0143546	-0.0589144	0.0107684	-0.0843217	-0.0427155	0.0792958	-0.0184586	-0.041492	0.00385688	-0.0576311	0.0684245	0.00617505	0.0152584	-0.0356567	0.0968773	0.0512129	-0.0224965	-0.0336578	-0.139662	0.131267	-0.0173277	-0.149993	0.0824087	0.0618349	-0.126823	0.12848	1	0.163678
NAFLD.Category	0.0873394	0.0290978	0.154818	-0.148824	0.0171188	-0.116582	0.19384	-0.0665518	0.180341	0.0162304	-0.0233344	0.0586346	-0.00816211	0.105007	0.0593873	-0.0397279	-0.0294964	-0.0393498	0.0759128	-0.0494764	0.0869664	0.0239903	0.0526549	0.0309886	-0.0622258	0.0192198	-0.00393598	-0.0180759	0.0535464	-0.00931753	0.0603926	0.0710894	-0.0267556	0.033298	0.055806	0.0276094	0.0189863	0.05902	0.0292896	-0.0181682	0.0748137	-0.0421653	-0.0553758	0.059152	0.0372019	-0.0927796	0.188531	0.163678	1
T2DM	0.0403638	0.0466131	0.185026	-0.122918	-0.0169371	-0.235501	0.352891	-0.154613	0.272965	0.134376	-0.0608235	0.214446	0.0229109	0.222362	0.0730685	-0.0660183	-0.119475	-0.0588553	0.0222891	-0.0643207	0.204917	0.0153633	0.016857	0.018139	-0.0125632	-0.0243722	0.0104367	-0.143805	0.0634863	0.048552	0.0617557	-0.000576855	0.0298043	0.141291	0.00182674	0.0430398	0.121524	0.000656976	0.0580061	-0.10776	0.0619158	-0.163789	-0.140112	0.00319266	0.101334	-0.0888447	0.311175	0.258433	0.27971
Steatosis	0.0550717	0.0640278	0.1395	-0.132395	-0.00541343	0.0271002	0.099794	0.0627629	0.0389072	0.111761	0.0223035	0.0244697	0.00585834	0.0593063	-0.0274857	-0.154149	0.0454793	0.00213958	-0.0550948	0.0720846	0.0561417	0.0318138	0.0827647	-0.0840867	-0.0194871	-0.0465716	0.0113533	0.0214736	0.10311	-0.093188	0.0269818	-0.0194694	-0.0476076	-0.0180595	0.00871934	0.0399398	-0.028758	0.0574791	0.0124527	0.0510176	-0.0421657	0.0493559	-0.00883396	0.0840699	0.0107867	-0.04503	-0.105128	0.0722696	0.198018
Ballooning	0.0797785	0.0510669	0.158191	-0.159557	0.0357005	-0.126721	0.198466	-0.0723963	0.187141	0.00882351	0.0114104	0.0645975	0.0448967	0.104076	0.0541262	-0.0390226	-0.058255	0.0314388	0.0187954	-0.0323331	0.107128	0.0311203	0.0310319	0.032191	-0.0337554	-0.0328516	0.0466118	-0.0189693	0.0592018	-0.00764572	0.0709632	0.0952512	-0.0469851	0.0136412	0.0253475	0.088352	0.0396068	0.0294731	0.0734517	0.00223987	0.0993145	-0.0316345	-0.0307467	0.0686401	-0.00839816	-0.0900754	0.177627	0.18278	0.764406
Inflammation	-0.0206158	-0.0117418	0.0262199	-0.0834921	0.00977011	-0.0604554	0.0922878	-0.00100022	0.0135794	0.0921491	0.0522751	0.0859603	0.0636775	0.10472	0.0837468	-0.0545182	0.102598	0.0554717	0.0780975	0.0120326	0.0668063	0.059641	0.109151	-0.0112511	0.0265343	0.0660279	0.0728243	0.016941	0.0842749	-0.0551402	0.0411209	0.110809	-0.0292634	0.104606	0.052985	0.077958	0.0283579	0.13029	0.00832872	0.0765807	0.0519596	0.139412	0.0219747	0.0880001	0.0796013	-0.0519222	0.0188604	0.0836571	0.33944
Fibrosis	0.0564725	-0.000304207	0.122858	-0.193134	-0.00200993	-0.117588	0.208648	-0.0867999	0.13362	0.150765	-0.0323281	0.196191	0.0288051	0.131732	0.0586747	-0.0294145	-0.0516324	-0.0655532	0.151257	-0.0323146	0.134649	0.0890324	0.0362803	0.021473	-0.0989597	0.0409372	0.051092	-0.0889299	0.00178888	-0.0155675	-0.00701142	0.0977762	0.0177846	0.149079	0.0799966	0.157753	0.0423667	0.110209	-0.00849108	-0.0463511	0.063585	-0.061594	-0.0323938	0.0655983	-0.0347418	-0.0936385	0.313158	0.337968	0.564276
NAS	0.0507466	0.0541131	0.158521	-0.160643	0.0243329	-0.0769567	0.18548	0.0114726	0.109472	0.0986978	0.0515942	0.0736554	0.0577704	0.123815	0.0407653	-0.113628	0.0468997	0.0500731	0.0146235	0.0332566	0.0987643	0.060508	0.114759	-0.0228385	-0.0166033	0.00735328	0.0597054	0.0106632	0.10816	-0.0733776	0.0743817	0.0863031	-0.0476747	0.043491	0.034927	0.099357	0.0317033	0.10434	0.0454402	0.0548475	0.0600994	0.0775902	-0.00277366	0.110307	0.0496659	-0.0900102	0.0485251	0.151843	0.585779
Platelets	-0.0264146	0.101991	0.0217731	0.070448	-0.0275774	0.00766212	0.0819913	0.19899	-0.038218	0.0151712	-0.0242862	-0.0172705	-0.0496302	0.01509	-0.050377	-0.0605183	0.0599896	0.140405	-0.153441	0.0262644	-0.0846798	-0.0569896	0.0305138	-0.0124287	0.00804869	-0.0502385	-0.102142	-0.136758	-0.0228991	0.034247	-0.00889557	-0.0647248	-0.0811149	-0.0760665	-0.194948	-0.0145076	0.0980713	-0.0526128	-0.0288754	-0.0167544	0.0371495	-0.0102882	-0.0806598	-0.126838	0.0037131	-0.252486	-0.27955	0.0174422	-0.0632632
ALT	0.065847	0.00833509	0.0759173	-0.0176171	-0.00246766	0.000722777	-0.0317977	0.0306438	0.00217722	0.0697784	0.153831	-0.0335422	0.11871	0.0824062	-0.0512712	-0.0300419	0.0828037	0.00172805	-0.0305436	0.0501597	0.0277665	-0.00294785	0.193971	-0.0628755	-0.0661383	-0.0160963	0.145121	-0.0142941	0.144226	-0.135507	0.0876794	-0.0114647	-0.0518292	0.0565357	0.017914	0.0282635	-0.0301918	0.104551	0.0110381	0.124715	-0.0390986	0.183962	0.0731989	0.174879	0.00867749	0.178892	-0.280168	-0.0258171	0.164612
AST	0.0429156	0.0457315	0.114594	-0.0708097	-0.0347459	-0.052712	0.106048	0.0352128	0.0376296	0.0703582	0.111174	0.0694292	0.116781	0.074092	0.0112968	-0.0837195	0.0690217	0.0673245	0.0558032	0.105886	0.107808	0.0804817	0.169673	-0.0703413	-0.102921	0.0188097	0.121172	-0.0840992	0.0491644	-0.116787	-0.00103579	0.0143065	-0.0926562	0.136007	-0.0212373	0.0567056	0.0104073	0.133909	-0.0128076	0.0814393	-0.00600899	0.147335	0.0318649	0.138656	-0.0295242	-0.0377917	-0.0274617	0.11554	0.308681
AST.ALT.Ratio	-0.0634436	0.0577071	0.0104156	-0.0492684	-0.0121109	-0.0586572	0.189261	-0.0130401	0.0499068	-0.0204384	-0.0833321	0.141134	-0.014461	-0.0343155	0.114802	-0.0302927	-0.0453174	0.0831648	0.116408	0.034652	0.082369	0.101755	-0.104014	0.0128474	-0.00575525	0.0403342	-0.0482058	-0.0868462	-0.186501	0.0616334	-0.135305	0.0608135	-0.0160209	0.0728944	-0.0192969	0.0161685	0.0474241	0.0120345	-0.02354	-0.104244	0.0569166	-0.141706	-0.059196	-0.0927127	-0.0554436	-0.310101	0.405895	0.184498	0.117704
[truncated: 10 more columns]

## Sheet: NRRs
Variable	LC1	LC2	LC3	LC4	LC5	LC6	LC7	LC8	LC9	2-OH-Butanoic Acid	3-OH-Benzoic Acid	3-OH-Butanoic Acid	5-OH-1H-Indole-3-Acetic Acid	Alanine	Arachidonic acid	Asparagine	Aspartic Acid	Cholesterol	Citric acid	Decanoic acid	Fructose	Fumaric Acid	Glutamic Acid	Glutamine	Glycerol-3-P	Glycine	Indole-3-Latic Acid	Indole-3-Propionic Acid	Isoleucine	Lactic Acid	Leucine	Linoleic Acid	Lysine	Malic Acid	Methionine	Oleic Acid	Palmitic Acid	Phenylalanine	Proline	Serine	Stearic Acid	Succinic Acid	Threonine	Tyrosine	Valine	Sex	Age	BMI	NAFLD.Category
LC1	NA	0.133333	0	0.55914	0.307692	0.296703	0.0326087	0.269663	0	0.804348	0.655914	0.640449	0.285714	0.968085	0.208791	0.362637	0.315217	0.728261	0.213483	0.83871	0.925532	0.901099	0.318681	0.923913	0.468085	0.136364	0.0978261	0.935484	0.120879	0.884211	0.925532	0.98913	0.129032	0.822222	0.884211	1	0.107527	0.333333	0.930233	0.752688	0.819149	0.778947	0.802198	0.37234	0.619565	0.853933	0.897727	0.967033	0.924731
LC2	0.133333	NA	0.0697674	0.147727	0.0116279	0.0588235	0	0	0.0681818	0.953488	0.715909	0.595238	0.651163	0.977528	0.942529	0.569767	0.701149	0.579545	0.904762	0.921348	0.877778	0.976744	0.360465	0.873563	0.808989	0.385542	0.195402	0.853933	0.862069	0.566667	0.876404	0.862069	0.431818	0.941176	0.866667	0.988506	0.704545	0.467391	0.91358	0.75	0.696629	0.422222	0.709302	0.483146	0.218391	0.129412	0.77381	0.827586	0.761364
LC3	0	0.0697674	NA	0.6	0.170455	0.310345	0.0555556	0.197674	0	0.670455	0.677778	0.476744	0.363636	0.923077	0.397727	0.157303	0.292135	0.876404	0.186047	0.733333	0.758242	0.965909	0.318182	0.568182	0.477778	0.0941176	0.11236	0.822222	0.375	0.945652	0.945055	0.842697	0.133333	0.908046	0.673913	1	0.577778	0.322581	0.892857	0.788889	0.813187	0.630435	0.625	0.43956	0.752809	0.643678	0.8	0.797753	0.744444
LC4	0.55914	0.147727	0.6	NA	0.23913	0.11236	0.494505	0.0681818	0.648352	0.788889	0.978261	0.204545	0.955556	0.376344	0.911111	0.593407	0.0879121	0.857143	0.988636	0.98913	0.849462	0.744444	0.322222	0.977778	0.141304	0.920455	0.844444	0.793478	0.188889	0.648936	0.569892	0.836957	0.902174	0.865169	0.861702	0.967033	0.75	0.326316	0.482353	0.0217391	0.741935	0.659574	0.142857	0.989247	0.879121	0.784091	0.54023	0.0444444	0.152174
LC5	0.307692	0.0116279	0.170455	0.23913	NA	0	0.0561798	0.174419	0.11236	1	0.633333	0.883721	0.886364	0.989011	0.954545	0.795455	0.844444	0.786517	0.953488	0.711111	0.615385	0.954545	0.465909	0.921348	0.955556	0.581395	0.431818	0.8	0.920455	0.717391	0.967391	0.741573	0.833333	0.942529	0.532609	0.977778	0.488889	0.913978	0.916667	0.866667	0.681319	0.119565	0.863636	0.934066	0.325843	0.44186	0.729412	0.795455	0.844444
LC6	0.296703	0.0588235	0.310345	0.11236	0	NA	0.113636	0.0117647	0.202247	0.977011	0.688889	0.790698	0.793103	0.9	0.988506	0.770115	0.797753	0.659091	0.941176	0.966292	0.611111	1	0.793103	0.965909	0.921348	0.880952	0.37931	0.733333	0.965909	0.604396	0.966667	0.397727	0.775281	0.954023	0.747253	0.988636	0.539326	0.847826	0.951807	0.8	0.7	0.648352	0.804598	0.802198	0.318182	0.552941	0.776471	0.551724	0.280899
LC7	0.0326087	0	0.0555556	0.494505	0.0561798	0.113636	NA	0.102273	0	0.988764	0.120879	0.942529	0.211111	0.902174	0.898876	0.488889	0.208791	0.866667	0.862069	0.89011	0.902174	0.94382	0.134831	0.94382	0.384615	0.241379	0.0666667	0.659341	0.741573	0.935484	0.923913	0.988889	0.43956	0.920455	0.904255	0.988889	0.846154	0.297872	0.940476	0.571429	0.880435	0.0752688	0.303371	0.228261	0.488889	0.0229885	0.0930233	0.466667	0.571429
LC8	0.269663	0	0.197674	0.0681818	0.174419	0.0117647	0.102273	NA	0.264368	0.988372	0.943182	0.686047	0.930233	0.88764	0.988506	0.627907	0.827586	0.16092	0.964286	0.954545	0.640449	0.988372	0.813953	0.883721	0.932584	0.928571	0.45977	0.943182	0.883721	0.411111	0.88764	0.908046	0.420455	0.964706	0.844444	1	0.897727	0.802198	0.902439	0.75	0.833333	0.722222	0.813953	0.842697	0.295455	0.0833333	0.75	0.837209	0.449438
LC9	0	0.0681818	0	0.648352	0.11236	0.202247	0	0.264368	NA	0.865169	0.307692	0.850575	0.235955	0.934783	0.865169	0.370787	0.0777778	0.822222	0.597701	0.89011	0.934783	0.842697	0.0674157	0.910112	0.274725	0.139535	0.11236	0.868132	0.588889	0.946237	0.934783	0.977778	0.296703	0.795455	0.892473	0.988889	0.456522	0.117021	0.917647	0.615385	0.858696	0.138298	0.617978	0.322581	0.655556	0.689655	0.356322	0.685393	0.648352
2-OH-Butanoic Acid	0.804348	0.953488	0.670455	0.788889	1	0.977011	0.988764	0.988372	0.865169	NA	0.955556	0	0.965909	0.681319	0.238636	0.795455	0.865169	1	0.255814	0.543478	0.847826	0.204545	0.943182	0.977273	0.923077	0.209302	0.954545	0.175824	0.931818	0.891304	0.901099	1	0.977778	0	0.902174	0.222222	0.747253	0.935484	0.120482	0.788889	0.956044	0.858696	0.965909	0.340659	0.404494	1	0.941176	0.94382	0.955556
3-OH-Benzoic Acid	0.655914	0.715909	0.677778	0.978261	0.633333	0.688889	0.120879	0.943182	0.307692	0.955556	NA	0.988636	0	0.709677	0.945055	0.811111	0.912088	0.89011	0.876404	0.913043	0.946237	0.833333	0.955556	0.9	0.913043	0.701149	0.0659341	0.98913	0.422222	0.946809	0.83871	0.868132	0.847826	0.688889	0.553191	0.989011	0.608696	0.852632	0.176471	0.684783	0.946809	0.191489	0.833333	0.0430108	0.945055	0.932584	0.397727	0.988889	0.934783
3-OH-Butanoic Acid	0.640449	0.595238	0.476744	0.204545	0.883721	0.790698	0.942529	0.686047	0.850575	0	0.988636	NA	0.965909	0.955056	0.862069	0.918605	0.747126	1	0.678571	0.965909	0.977528	0.850575	0.988372	1	0.704545	0.795181	0.965116	0.0681818	0.837209	1	0.977528	0.977011	1	0.458824	0.855556	0.0229885	0.5	0.956044	0.409639	0.375	0.966292	0.912088	0.976744	0.550562	0.613636	0.904762	0.880952	0.813953	0.966292
5-OH-1H-Indole-3-Acetic Acid	0.285714	0.651163	0.363636	0.955556	0.886364	0.793103	0.211111	0.930233	0.235955	0.965909	0	0.965909	NA	0.989011	0.943182	0.818182	0.966292	0.94382	0.976744	0.877778	0.956044	0.829545	0.977528	0.943182	0.9	0.894118	0	0.966667	0.840909	0.923913	0.978022	0.966292	0.477778	0.574713	0.934783	0.988764	0.755556	0.924731	0.845238	0.923077	0.967033	0.731183	0.94382	0.0549451	0.977528	0.965517	0.930233	0.988636	0.966667
Alanine	0.968085	0.977528	0.923077	0.376344	0.989011	0.9	0.902174	0.88764	0.934783	0.681319	0.709677	0.955056	0.989011	NA	0.615385	0.406593	0.130435	0.304348	0.606742	0.88172	0.574468	0.0879121	0.0879121	0.945055	0.129032	0.337079	0.967033	0.978495	0.0549451	0.715789	0.117021	0.891304	0.483871	0.0666667	0.168421	0.989247	0.935484	0.0104167	0.244186	0.204301	0.819149	0.715789	0.184783	1	0.869565	1	0.977273	0.945055	0.989247
Arachidonic acid	0.208791	0.942529	0.397727	0.911111	0.954545	0.988506	0.898876	0.988506	0.865169	0.238636	0.945055	0.862069	0.943182	0.615385	NA	0.909091	0.47191	0.966292	0	0.244444	0.307692	0.101124	0.897727	1	0.043956	0.505882	0.94382	0.366667	0.840909	0.978261	0.835165	0.0777778	0.977778	0.0804598	0.108696	0.966292	0.977778	0.655914	0.0843373	0.833333	1	0.793478	0.772727	0.956044	1	0.906977	0.741176	1	1
Asparagine	0.362637	0.569767	0.157303	0.593407	0.795455	0.770115	0.488889	0.627907	0.370787	0.795455	0.811111	0.918605	0.818182	0.406593	0.909091	NA	0.224719	0.233333	0.674419	0.1	0.131868	0.818182	0.247191	0	0.611111	0.872093	0.52809	0.777778	0.314607	0.771739	0.252747	0.166667	0	0.781609	0.0434783	0.977528	0.755556	0.0537634	0	0.0888889	0.89011	0.456522	0	0.152174	0.977528	0.360465	0.988235	0.386364	0.744444
Aspartic Acid	0.315217	0.701149	0.292135	0.0879121	0.844444	0.797753	0.208791	0.827586	0.0777778	0.865169	0.912088	0.747126	0.966292	0.130435	0.47191	0.224719	NA	0.833333	0.37931	0.714286	0.666667	0.0561798	0	0.820225	0	0.0930233	0.932584	0.285714	0.0786517	0.191489	0.543478	0.666667	0.769231	0.0227273	0.106383	0.955556	0.681319	0	0.658824	0	0.695652	0.0107527	0.0449438	0.860215	0.9	0.931034	0.476744	0.0786517	0.494505
Cholesterol	0.728261	0.579545	0.876404	0.857143	0.786517	0.659091	0.866667	0.16092	0.822222	1	0.89011	1	0.94382	0.304348	0.966292	0.233333	0.833333	NA	0.988506	0.989011	0.98913	0.988764	0.898876	0.955056	0.934066	0.465909	0.955056	0.978261	0.0111111	0.946237	0.695652	1	0.630435	0.977273	0.215054	0.511111	0.021978	0.659574	0.0952381	0.153846	0.0978261	0.913978	0.0786517	0.858696	0.933333	0.310345	0.802326	1	0.901099
Citric acid	0.213483	0.904762	0.186047	0.988636	0.953488	0.941176	0.862069	0.964286	0.597701	0.255814	0.876404	0.678571	0.976744	0.606742	0	0.674419	0.37931	0.988506	NA	0.340909	0.662921	0.0344828	0.908046	0.953488	0.625	0.72619	0.906977	0.0909091	0.72093	1	0.123596	0	0.625	0.0114943	0.0222222	0.747126	0.886364	0.56044	0.325301	0.818182	0.9	0.788889	0.930233	0.842697	0.52809	0.809524	0.238095	1	1
Decanoic acid	0.83871	0.921348	0.733333	0.98913	0.711111	0.966292	0.89011	0.954545	0.89011	0.543478	0.913043	0.965909	0.877778	0.88172	0.244444	0.1	0.714286	0.989011	0.340909	NA	0.117021	0.0222222	0.833333	0	0.847826	0.942529	0.477778	0.934783	0.833333	0.989362	0.397849	0.978022	0.0543478	0.0444444	0.829787	1	0.597826	0.768421	0.211765	0.75	0.139785	0.0531915	0.844444	0.956989	0.989011	0.761364	1	0.966667	0.934783
Fructose	0.925532	0.877778	0.758242	0.849462	0.615385	0.611111	0.902174	0.640449	0.934783	0.847826	0.946237	0.977528	0.956044	0.574468	0.307692	0.131868	0.666667	0.98913	0.662921	0.117021	NA	0.197802	0.923077	0.010989	0.204301	0.340909	0.934066	1	0.857143	1	0.521277	1	0.344086	0	0.884211	0.891304	0.967742	0.791667	0.0697674	0.817204	0.925532	0.147368	0.725275	0.978723	1	0.94382	0.556818	0.782609	0.978495
Fumaric Acid	0.901099	0.976744	0.965909	0.744444	0.954545	1	0.94382	0.988372	0.842697	0.204545	0.833333	0.850575	0.829545	0.0879121	0.101124	0.818182	0.0561798	0.988764	0.0344828	0.0222222	0.197802	NA	0.511364	0.25	0.322222	0.858824	0.795455	0.3	0.284091	0.923913	0.868132	0.88764	0.811111	0	0.0978261	0.988889	0.466667	0.225806	0.819277	0.133333	0.164835	0.076087	0.58427	0.923077	0.988764	0.965517	0.894118	0.965909	1
Glutamic Acid	0.318681	0.360465	0.318182	0.322222	0.465909	0.793103	0.134831	0.813953	0.0674157	0.943182	0.955556	0.988372	0.977528	0.0879121	0.897727	0.247191	0	0.898876	0.908046	0.833333	0.923077	0.511364	NA	0.94382	0.0888889	0.104651	0.910112	0.944444	0.247191	0.25	0.0879121	0.977528	0.577778	0.397727	0.815217	0.955056	0.822222	0	0.566265	0.1	0.857143	0.0652174	0.0898876	0.967033	0.844444	0.988506	0.290698	0.340909	0.955556
Glutamine	0.923913	0.873563	0.568182	0.977778	0.921348	0.965909	0.94382	0.883721	0.910112	0.977273	0.9	1	0.943182	0.945055	1	0	0.820225	0.955056	0.953488	0	0.010989	0.25	0.94382	NA	0.866667	0.988372	0.761364	0.944444	0.806818	0.98913	0.747253	0.88764	0.122222	0.0786517	0.923913	0.988764	0.911111	0.860215	0.216867	0.822222	0.0879121	0.0434783	0.670455	0.978022	1	1	1	1	1
Glycerol-3-P	0.468085	0.808989	0.477778	0.141304	0.955556	0.921348	0.384615	0.932584	0.274725	0.923077	0.913043	0.704545	0.9	0.129032	0.043956	0.611111	0	0.934066	0.625	0.847826	0.204301	0.322222	0.0888889	0.866667	NA	0.0229885	0.901099	0.554348	0.355556	0.617021	0.806452	0.483516	0.804348	0.202247	0.105263	0.989011	0.880435	0.0631579	0.835294	0.076087	0.924731	0.12766	0.155556	0.817204	1	0.966292	0.885057	0.266667	0.369565
Glycine	0.136364	0.385542	0.0941176	0.920455	0.581395	0.880952	0.241379	0.928571	0.139535	0.209302	0.701149	0.795181	0.894118	0.337079	0.505882	0.872093	0.0930233	0.465909	0.72619	0.942529	0.340909	0.858824	0.104651	0.988372	0.0229885	NA	0.872093	0.942529	0.388235	0.876404	0.863636	1	0.827586	0.333333	0.876404	0.931034	0.0574713	0.111111	0.0875	0.704545	0.147727	0.179775	0.741176	0.863636	0.604651	0.939759	0.963415	0.764706	0.920455
Indole-3-Latic Acid	0.0978261	0.195402	0.11236	0.844444	0.431818	0.37931	0.0666667	0.45977	0.11236	0.954545	0.0659341	0.965116	0	0.967033	0.94382	0.52809	0.932584	0.955056	0.906977	0.477778	0.934066	0.795455	0.910112	0.761364	0.901099	0.872093	NA	0.955556	0.704545	0.967391	0.989011	0.977528	0.0222222	0.54023	0.923913	0.966292	0.433333	0.88172	0.891566	0.822222	0.945055	0.771739	0.920455	0	0.865169	0.604651	0.823529	1	0.966667
Indole-3-Propionic Acid	0.935484	0.853933	0.822222	0.793478	0.8	0.733333	0.659341	0.943182	0.868132	0.175824	0.98913	0.0681818	0.966667	0.978495	0.366667	0.777778	0.285714	0.978261	0.0909091	0.934783	1	0.3	0.944444	0.944444	0.554348	0.942529	0.955556	NA	0.8	0.648936	0.892473	0.164835	0.967391	0.865169	0.0106383	0.945055	0.0752688	0.666667	0.976471	0.11828	0.55914	0.840426	0.711111	0.225806	0.483516	0.852273	0.965517	0.833333	0.934783
Isoleucine	0.120879	0.862069	0.375	0.188889	0.920455	0.965909	0.741573	0.883721	0.588889	0.931818	0.422222	0.837209	0.840909	0.0549451	0.840909	0.314607	0.0786517	0.0111111	0.72093	0.833333	0.857143	0.284091	0.247191	0.806818	0.355556	0.388235	0.704545	0.8	NA	0.206522	0.043956	0.94382	0.824176	0.724138	0.108696	0.842697	0.021978	0.11828	0	0	0.130435	0.73913	0.0337079	0.846154	0.876404	0.127907	0.435294	0.465909	0.955556
Lactic Acid	0.884211	0.566667	0.945652	0.648936	0.717391	0.604396	0.935484	0.411111	0.946237	0.891304	0.946809	1	0.923913	0.715789	0.978261	0.771739	0.191489	0.946237	1	0.989362	1	0.923913	0.25	0.98913	0.617021	0.876404	0.967391	0.648936	0.206522	NA	0.894737	0.978495	0.968085	1	0.375	0.989247	0.12766	0.154639	0.942529	0.0106383	0.147368	0.854167	0.0978261	0.1875	0.0322581	0.977778	0.988764	0.989247	0.957447
Leucine	0.925532	0.876404	0.945055	0.569892	0.967391	0.966667	0.923913	0.88764	0.934783	0.901099	0.83871	0.977528	0.978022	0.117021	0.835165	0.252747	0.543478	0.695652	0.123596	0.397849	0.521277	0.868132	0.0879121	0.747253	0.806452	0.863636	0.989011	0.892473	0.043956	0.894737	NA	0.934783	0.430108	0.8	0.831579	0.978495	0.698925	0.239583	0	0.215054	0.765957	0.873684	0.142857	0.978723	0	0.144444	0.431818	0.494505	1
Linoleic Acid	0.98913	0.862069	0.842697	0.836957	0.741573	0.397727	0.988889	0.908046	0.977778	1	0.868132	0.977011	0.966292	0.891304	0.0777778	0.166667	0.666667	1	0	0.978022	1	0.88764	0.977528	0.88764	0.483516	1	0.977528	0.164835	0.94382	0.978495	0.934783	NA	0.010989	0.806818	0.139785	0	0.945055	0.308511	0.892857	0.835165	0.815217	0.946237	0.833333	0.849462	0.901099	1	1	1	1
Lysine	0.129032	0.431818	0.133333	0.902174	0.833333	0.775281	0.43956	0.420455	0.296703	0.977778	0.847826	1	0.477778	0.483871	0.977778	0	0.769231	0.630435	0.625	0.0543478	0.344086	0.811111	0.577778	0.122222	0.804348	0.827586	0.0222222	0.967391	0.824176	0.968085	0.430108	0.010989	NA	0.707865	0.382979	0.846154	0.73913	0.105263	0.270588	0.73913	0.827957	0.404255	0.241758	0.0645161	0.879121	0.443182	0.988636	0.977778	0.891304
Malic Acid	0.822222	0.941176	0.908046	0.865169	0.942529	0.954023	0.920455	0.964706	0.795455	0	0.688889	0.458824	0.574713	0.0666667	0.0804598	0.781609	0.0227273	0.977273	0.0114943	0.0444444	0	0	0.397727	0.0786517	0.202247	0.333333	0.54023	0.865169	0.724138	1	0.8	0.806818	0.707865	NA	0.131868	0.977273	0.662921	0.173913	0.53012	0.292135	0.155556	0.021978	0.772727	0.777778	0.955056	0.929412	0.797619	0.988506	1
Methionine	0.884211	0.866667	0.673913	0.861702	0.532609	0.747253	0.904255	0.844444	0.892473	0.902174	0.553191	0.855556	0.934783	0.168421	0.108696	0.0434783	0.106383	0.215054	0.0222222	0.829787	0.884211	0.0978261	0.815217	0.923913	0.105263	0.876404	0.923913	0.0106383	0.108696	0.375	0.831579	0.139785	0.382979	0.131868	NA	0.817204	0.0212766	0.0515464	0.689655	0.0425532	0.105263	0.822917	0.0543478	0.747368	0.580645	0.527473	0.797753	0.554348	1
Oleic Acid	1	0.988506	1	0.967033	0.977778	0.988636	0.988889	1	0.988889	0.222222	0.989011	0.0229885	0.988764	0.989247	0.966292	0.977528	0.955556	0.511111	0.747126	1	0.891304	0.988889	0.955056	0.988764	0.989011	0.931034	0.966292	0.945055	0.842697	0.989247	0.978495	0	0.846154	0.977273	0.817204	NA	0.0549451	0.978723	0.811765	0.725275	0	1	0.955056	0.869565	0.977778	1	1	1	1
Palmitic Acid	0.107527	0.704545	0.577778	0.75	0.488889	0.539326	0.846154	0.897727	0.456522	0.747253	0.608696	0.5	0.755556	0.935484	0.977778	0.755556	0.681319	0.021978	0.886364	0.597826	0.967742	0.466667	0.822222	0.911111	0.880435	0.0574713	0.433333	0.0752688	0.021978	0.12766	0.698925	0.945055	0.73913	0.662921	0.0212766	0.0549451	NA	0.736842	0.639535	0.0326087	0	0.936842	0.122222	0.849462	0	0.806818	0.965517	0.977778	0.98913
Phenylalanine	0.333333	0.467391	0.322581	0.326316	0.913978	0.847826	0.297872	0.802198	0.117021	0.935484	0.852632	0.956044	0.924731	0.0104167	0.655914	0.0537634	0	0.659574	0.56044	0.768421	0.791667	0.225806	0	0.860215	0.0631579	0.111111	0.88172	0.666667	0.11828	0.154639	0.239583	0.308511	0.105263	0.173913	0.0515464	0.978723	0.736842	NA	0.318182	0.0842105	0.875	0.164948	0.0322581	0.739583	0.93617	0.923077	0.822222	0.344086	0.978947
Proline	0.930233	0.91358	0.892857	0.482353	0.916667	0.951807	0.940476	0.902439	0.917647	0.120482	0.176471	0.409639	0.845238	0.244186	0.0843373	0	0.658824	0.0952381	0.325301	0.211765	0.0697674	0.819277	0.566265	0.216867	0.835294	0.0875	0.891566	0.976471	0	0.942529	0	0.892857	0.270588	0.53012	0.689655	0.811765	0.639535	0.318182	NA	0.117647	0.77907	0.402299	0.060241	0.883721	0.559524	0.197531	0.925926	0.674699	1
Serine	0.752688	0.75	0.788889	0.0217391	0.866667	0.8	0.571429	0.75	0.615385	0.788889	0.684783	0.375	0.923077	0.204301	0.833333	0.0888889	0	0.153846	0.818182	0.75	0.817204	0.133333	0.1	0.822222	0.076087	0.704545	0.822222	0.11828	0	0.0106383	0.215054	0.835165	0.73913	0.292135	0.0425532	0.725275	0.0326087	0.0842105	0.117647	NA	0.0860215	0.255319	0	0.827957	0.637363	0.681818	0.568182	0.10989	0.826087
Stearic Acid	0.819149	0.696629	0.813187	0.741935	0.681319	0.7	0.880435	0.833333	0.858696	0.956044	0.946809	0.966292	0.967033	0.819149	1	0.89011	0.695652	0.0978261	0.9	0.139785	0.925532	0.164835	0.857143	0.0879121	0.924731	0.147727	0.945055	0.55914	0.130435	0.147368	0.765957	0.815217	0.827957	0.155556	0.105263	0	0	0.875	0.77907	0.0860215	NA	0.863158	0.428571	0.861702	0.0326087	0.966292	0.988764	0.956044	1
Succinic Acid	0.778947	0.422222	0.630435	0.659574	0.119565	0.648352	0.0752688	0.722222	0.138298	0.858696	0.191489	0.912088	0.731183	0.715789	0.793478	0.456522	0.0107527	0.913978	0.788889	0.0531915	0.147368	0.076087	0.0652174	0.0434783	0.12766	0.179775	0.771739	0.840426	0.73913	0.854167	0.873684	0.946237	0.404255	0.021978	0.822917	1	0.936842	0.164948	0.402299	0.255319	0.863158	NA	0.663043	0.821053	1	0.977778	0.370787	0.695652	0.755319
Threonine	0.802198	0.709302	0.625	0.142857	0.863636	0.804598	0.303371	0.813953	0.617978	0.965909	0.833333	0.976744	0.94382	0.184783	0.772727	0	0.0449438	0.0786517	0.930233	0.844444	0.725275	0.58427	0.0898876	0.670455	0.155556	0.741176	0.920455	0.711111	0.0337079	0.0978261	0.142857	0.833333	0.241758	0.772727	0.0543478	0.955056	0.122222	0.0322581	0.060241	0	0.428571	0.663043	NA	0.824176	0.898876	0.337209	0.616279	0.0568182	0.666667
Tyrosine	0.37234	0.483146	0.43956	0.989247	0.934066	0.802198	0.228261	0.842697	0.322581	0.340659	0.0430108	0.550562	0.0549451	1	0.956044	0.152174	0.860215	0.858696	0.842697	0.956989	0.978723	0.923077	0.967033	0.978022	0.817204	0.863636	0	0.225806	0.846154	0.1875	0.978723	0.849462	0.0645161	0.777778	0.747368	0.869565	0.849462	0.739583	0.883721	0.827957	0.861702	0.821053	0.824176	NA	0.880435	0.651685	0.909091	1	1
Valine	0.619565	0.218391	0.752809	0.879121	0.325843	0.318182	0.488889	0.295455	0.655556	0.404494	0.945055	0.613636	0.977528	0.869565	1	0.977528	0.9	0.933333	0.52809	0.989011	1	0.988764	0.844444	1	1	0.604651	0.865169	0.483516	0.876404	0.0322581	0	0.901099	0.879121	0.955056	0.580645	0.977778	0	0.93617	0.559524	0.637363	0.0326087	1	0.898876	0.880435	NA	0.284091	0.465116	1	0.945055
Sex	0.853933	0.129412	0.643678	0.784091	0.44186	0.552941	0.0229885	0.0833333	0.689655	1	0.932584	0.904762	0.965517	1	0.906977	0.360465	0.931034	0.310345	0.809524	0.761364	0.94382	0.965517	0.988506	1	0.966292	0.939759	0.604651	0.852273	0.127907	0.977778	0.144444	1	0.443182	0.929412	0.527473	1	0.806818	0.923077	0.197531	0.681818	0.966292	0.977778	0.337209	0.651685	0.284091	NA	0.0238095	0.313953	0.772727
Age	0.897727	0.77381	0.8	0.54023	0.729412	0.776471	0.0930233	0.75	0.356322	0.941176	0.397727	0.880952	0.930233	0.977273	0.741176	0.988235	0.476744	0.802326	0.238095	1	0.556818	0.894118	0.290698	1	0.885057	0.963415	0.823529	0.965517	0.435294	0.988764	0.431818	1	0.988636	0.797619	0.797753	1	0.965517	0.822222	0.925926	0.568182	0.988764	0.370787	0.616279	0.909091	0.465116	0.0238095	NA	0.267442	0.264368
BMI	0.967033	0.827586	0.797753	0.0444444	0.795455	0.551724	0.466667	0.837209	0.685393	0.94382	0.988889	0.813953	0.988636	0.945055	1	0.386364	0.0786517	1	1	0.966667	0.782609	0.965909	0.340909	1	0.266667	0.764706	1	0.833333	0.465909	0.989247	0.494505	1	0.977778	0.988506	0.554348	1	0.977778	0.344086	0.674699	0.10989	0.956044	0.695652	0.0568182	1	1	0.313953	0.267442	NA	0.241758
NAFLD.Category	0.924731	0.761364	0.744444	0.152174	0.844444	0.280899	0.571429	0.449438	0.648352	0.955556	0.934783	0.966292	0.966667	0.989247	1	0.744444	0.494505	0.901099	1	0.934783	0.978495	1	0.955556	1	0.369565	0.920455	0.966667	0.934783	0.955556	0.957447	1	1	0.891304	1	1	1	0.98913	0.978947	1	0.826087	1	0.755319	0.666667	1	0.945055	0.772727	0.264368	0.241758	NA
T2DM	0.75	0.735632	0.444444	0.186813	0.662921	0.136364	0.0769231	0.264368	0.2	0.9	0.714286	0.183908	0.955556	0.641304	1	0.688889	0.211111	0.744444	0.942529	0.913043	0.434783	0.988764	0.629213	1	0.626374	0.813953	0.910112	0.010989	0.842697	0.946237	0.978261	0.977778	0.978022	0.909091	0.924731	1	0.879121	0.595745	0.928571	0.263736	0.98913	0.139785	0.213483	0.880435	0.955556	0.563218	0	0	0.131868
Steatosis	1	0.965517	0.865169	0.277778	0.977528	0.942529	0.932584	0.965116	0.977778	0.988636	0.988889	1	0.988636	1	0.931818	0.227273	0.988764	1	0.848837	1	1	1	0.988636	0.295455	0.855556	0.847059	0.977273	1	0.943182	0.521739	1	0.988764	0.622222	0.988506	0.956522	1	0.988889	0.989247	0.988095	0.966667	0.978022	0.945652	0.909091	0.989011	1	0.931034	0.564706	0.965909	0.144444
Ballooning	0.931818	0.759036	0.741176	0.123596	0.827586	0.238095	0.55814	0.433735	0.655172	0.941176	0.965517	0.951807	0.976471	0.988636	0.988235	0.647059	0.372093	0.954023	0.97619	0.91954	0.977273	1	0.894118	1	0.333333	0.809524	0.988235	0.908046	0.952941	0.933333	0.988636	1	0.865169	0.940476	0.988764	1	0.988506	0.922222	1	0.738636	1	0.730337	0.635294	1	0.906977	0.710843	0.277108	0.162791	0
Inflammation	0.923913	0.850575	0.923077	0.241758	0.955056	0.363636	0.855556	0.863636	0.822222	0.988764	0.978022	1	1	1	0.977528	0.685393	0.835165	1	0.954023	1	1	1	0.898876	1	0.945055	0.953488	1	1	1	0.795699	1	1	0.923077	0.954545	1	1	1	0.925532	1	0.978022	1	0.784946	1	1	1	0.943182	0.790698	0.910112	0.0989011
Fibrosis	0.957447	0.674157	0.858696	0.0430108	0.747253	0.311111	0.554348	0.337079	0.73913	0.857143	0.892473	0.325843	0.978022	0.957447	1	0.78022	0.48913	0.73913	0.876404	0.967742	0.882979	0.978261	0.901099	1	0.247312	0.954545	0.98913	0.591398	0.824176	0.926316	0.776596	1	0.978723	0.888889	0.989474	1	0.978495	0.90625	0.94186	0.612903	0.989362	0.705263	0.659341	0.989362	0.76087	0.595506	0.0454545	0	0.0322581
NAS	0.978495	0.840909	0.833333	0.152174	0.9	0.337079	0.703297	0.775281	0.912088	0.977778	0.967391	1	0.966667	0.989474	0.977778	0.277778	0.846154	1	0.954545	0.98913	1	1	0.922222	0.877778	0.532609	0.908046	0.988889	1	0.977778	0.702128	1	0.989011	0.717391	0.977528	1	1	0.98913	0.968421	1	0.956522	1	0.851064	0.879121	1	0.98913	0.852273	0.758621	0.4	0.0978261
Platelets	0.98913	0.781609	0.966667	0.89011	0.855556	0.920455	0.888889	0.146067	0.944444	1	0.934066	1	0.955056	1	1	0.865169	0.967033	0.3	0.183908	1	0.815217	0.955056	0.988764	1	1	1	0.876404	0.461538	0.966292	1	1	0.944444	0.879121	0.931818	0.0322581	1	0.791209	0.904255	1	0.967033	1	0.989247	0.865169	0.456522	1	0.0689655	0	1	0.78022
ALT	0.978022	0.965116	0.920455	0.877778	1	0.988636	0.752809	0.976744	0.910112	0.977273	0.611111	0.988372	0.977528	1	0.863636	0.920455	0.921348	0.988764	0.953488	1	1	0.988764	0.352273	0.909091	0.788889	0.988235	0.863636	1	0.775281	0.130435	1	0.988764	0.944444	0.988636	0.98913	1	0.967033	0.946237	1	0.877778	0.967033	0.271739	0.954545	0.582418	0.988764	0.348837	0	0.965909	0.455556
AST	1	0.978261	0.93617	0.333333	0.797872	0.634409	0.926316	0.967391	0.926316	1	0.9375	1	0.989362	1	0.989362	0.393617	0.926316	0.978947	1	1	0.958763	1	0.819149	0.5	0.5	0.967033	0.978723	0.895833	0.946809	0.255102	0.927835	1	0.541667	0.989247	0.959184	1	0.979167	0.979798	0.966292	0.96875	0.979381	0.683673	0.93617	0.948454	0.863158	0.923913	0.802198	0.851064	0.208333
AST.ALT.Ratio	0.876289	0.836957	0.904255	0.739583	0.904255	0.806452	0.347368	0.858696	0.863158	0.925532	0.75	0.73913	0.989362	0.958763	0.808511	0.925532	0.715789	0.915789	0.630435	1	0.958763	0.93617	0.489362	1	0.979167	0.989011	0.925532	0.822917	0.12766	0.969388	0.381443	1	0.979167	0.924731	0.959184	1	0.979167	0.909091	0.94382	0.46875	0.989691	0.44898	0.595745	0.793814	0.915789	0	0	0.148936	0.666667
[truncated: 10 more columns]

## Sheet: Filtered.Correlations
Variable	LC1	LC2	LC3	LC4	LC5	LC6	LC7	LC8	LC9	2-OH-Butanoic Acid	3-OH-Benzoic Acid	3-OH-Butanoic Acid	5-OH-1H-Indole-3-Acetic Acid	Alanine	Arachidonic acid	Asparagine	Aspartic Acid	Cholesterol	Citric acid	Decanoic acid	Fructose	Fumaric Acid	Glutamic Acid	Glutamine	Glycerol-3-P	Glycine	Indole-3-Latic Acid	Indole-3-Propionic Acid	Isoleucine	Lactic Acid	Leucine	Linoleic Acid	Lysine	Malic Acid	Methionine	Oleic Acid	Palmitic Acid	Phenylalanine	Proline	Serine	Stearic Acid	Succinic Acid	Threonine	Tyrosine	Valine	Sex	Age	BMI	NAFLD.Category
LC1	0	0.350647	0.731801	0	0.19027	0.234168	0.346132	0.220814	0.755959	0	0	0	-0.0933215	0	-0.149638	-0.112354	-0.109823	0	-0.116567	0	0	0	-0.1138	0	0	-0.151175	-0.228373	0	0.31407	0	0	0	-0.201346	0	0	0	-0.167587	-0.14013	0	0	0	0	0	-0.0827818	0	0	0	0	0
LC2	0.350647	0	0.521527	0.438627	0.666872	0.685344	0.64948	0.761595	0.49439	0	0	0	0	0	0	0	0	0	0	0	0	0	-0.0379557	0	0	-0.033659	-0.133827	0	0	0	0	0	0	0	0	0	0	0	0	0	0	0	0	0	-0.110368	-0.215168	0	0	0
LC3	0.731801	0.521527	0	0	0.189939	0.134839	0.588344	0.233097	0.73943	0	0	0	-0.0405398	0	-0.0793542	-0.169332	-0.0928353	0	-0.122848	0	0	0	-0.0411803	0	0	-0.175176	-0.173259	0	0.3002	0	0	0	-0.133081	0	0	0	0	-0.0664309	0	0	0	0	0	0	0	0	0	0	0
LC4	0	0.438627	0	0	0.263819	0.382399	0	0.426605	0	0	0	-0.117271	0	0.241642	0	0	0.291876	0	0	0	0	0	0.26174	0	0.266008	0	0	0	0.26192	0	0	0	0	0	0	0	0	0.260582	0	0.320768	0	0	0.230111	0	0	0	0	-0.164836	-0.148824
LC5	0.19027	0.666872	0.189939	0.263819	0	0.64206	0.413549	0.563395	0.398166	0	0	0	0	0	0	0	0	0	0	0	0	0	0	0	0	0	0	0	0	0	0	0	0	0	0	0	0	0	0	0	0	-0.167604	0	0	-0.0477351	0	0	0	0
LC6	0.234168	0.685344	0.134839	0.382399	0.64206	0	0.297629	0.71429	0.239344	0	0	0	0	0	0	0	0	0	0	0	0	0	0	0	0	0	-0.119202	0	0	0	0	0.221824	0	0	0	0	0	0	0	0	0	0	0	0	-0.0865822	0	0	0	-0.116582
LC7	0.346132	0.64948	0.588344	0	0.413549	0.297629	0	0.354412	0.622743	0	-0.140086	0	-0.0778169	0	0	0	-0.112728	0	0	0	0	0	-0.0761608	0	-0.0523723	-0.122076	-0.179523	0	0	0	0	0	0	0	0	0	0	-0.0406595	0	0	0	-0.23194	-0.135895	-0.0822467	0	-0.301474	0.245318	0	0
LC8	0.220814	0.761595	0.233097	0.426605	0.563395	0.71429	0.354412	0	0.181027	0	0	0	0	0	0	0	0	0.236914	0	0	0	0	0	0	0	0	0	0	0	0	0	0	0	0	0	0	0	0	0	0	0	0	0	0	-0.0900354	-0.281184	0	0	0
LC9	0.755959	0.49439	0.73943	0	0.398166	0.239344	0.622743	0.181027	0	0	-0.086907	0	-0.0730189	0	0	-0.0872135	-0.219016	0	0	0	0	0	-0.20046	0	-0.0730807	-0.149818	-0.196245	0	0	0	0	0	-0.11352	0	0	0	0	-0.16242	0	0	0	-0.212047	0	-0.0836476	0	0	0.191057	0	0
2-OH-Butanoic Acid	0	0	0	0	0	0	0	0	0	0	0	0.626415	0	0	0.235784	0	0	0	0.232127	0	0	0.223251	0	0	0	0.215373	0	-0.150625	0	0	0	0	0	0.343806	0	0.214115	0	0	-0.180268	0	0	0	0	-0.0947734	0	0	0	0	0
3-OH-Benzoic Acid	0	0	0	0	0	0	-0.140086	0	-0.086907	0	0	0	0.732299	0	0	0	0	0	0	0	0	0	0	0	0	0	0.70631	0	0	0	0	0	0	0	0	0	0	0	-0.155651	0	0	0.248463	0	0.563982	0	0	-0.113142	0	0
3-OH-Butanoic Acid	0	0	0	-0.117271	0	0	0	0	0	0.626415	0	0	0	0	0	0	0	0	0	0	0	0	0	0	0	0	0	-0.162326	0	0	0	0	0	0	0	0.267589	0	0	0	-0.0797188	0	0	0	0	0	0	0	0	0
5-OH-1H-Indole-3-Acetic Acid	-0.0933215	0	-0.0405398	0	0	0	-0.0778169	0	-0.0730189	0	0.732299	0	0	0	0	0	0	0	0	0	0	0	0	0	0	0	0.804508	0	0	0	0	0	0	0	0	0	0	0	0	0	0	0	0	0.678941	0	0	0	0	0
Alanine	0	0	0	0.241642	0	0	0	0	0	0	0	0	0	0	0	0	0.28642	-0.0631932	0	0	0	0.286981	0.282243	0	0.271851	0.26829	0	0	0.33356	0	0.282638	0	0	0.358769	0.255287	0	0	0.391764	0.23575	0.264425	0	0	0.255335	0	0	0	0	0	0
Arachidonic acid	-0.149638	0	-0.0793542	0	0	0	0	0	0	0.235784	0	0	0	0	0	0	0	0	0.448549	0.194463	0.185138	0.343875	0	0	0.283575	0	0	0.169905	0	0	0	0.318291	0	0.329831	0.351744	0	0	0	-0.137858	0	0	0	0	0	0	0	0	0	0
Asparagine	-0.112354	0	-0.169332	0	0	0	0	0	-0.0872135	0	0	0	0	0	0	0	0.251622	-0.128396	0	-0.234166	-0.182727	0	0.20393	0.327128	0	0	0	0	0.230909	0	0.189164	0.203819	0.559777	0	0.349091	0	0	0.375188	0.352455	0.318812	0	0	0.420701	0.261408	0	0.123781	0	-0.0727672	0
Aspartic Acid	-0.109823	0	-0.0928353	0.291876	0	0	-0.112728	0	-0.219016	0	0	0	0	0.28642	0	0.251622	0	0	0.228933	0	0	0.303829	0.586255	0	0.432597	0.315398	0	0.169867	0.279192	-0.11781	0	0	0	0.394916	0.267974	0	0	0.687722	0	0.614269	0	0.411011	0.342625	0	0	0	0	-0.135268	0
Cholesterol	0	0	0	0	0	0	0	0.236914	0	0	0	0	0	-0.0631932	0	-0.128396	0	0	0	0	0	0	0	0	0	0	0	0	-0.236388	0	0	0	0	0	-0.0890759	0	0.291777	0	-0.141168	-0.173974	0.250189	0	-0.170892	0	0	-0.113684	0	0	0
Citric acid	-0.116567	0	-0.122848	0	0	0	0	0	0	0.232127	0	0	0	0	0.448549	0	0.228933	0	0	0.17149	0	0.387226	0	0	0	0	0	0.231339	0	0	-0.120291	0.377214	0	0.465365	0.350954	0	0	0	-0.109569	0	0	0	0	0	0	0	0.207069	0	0
Decanoic acid	0	0	0	0	0	0	0	0	0	0	0	0	0	0	0.194463	-0.234166	0	0	0.17149	0	0.219598	0.331639	0	-0.188707	0	0	0	0	0	0	-0.085217	0	-0.227987	0.300751	0	0	0	0	-0.151696	0	-0.136041	0.268169	0	0	0	0	0	0	0
Fructose	0	0	0	0	0	0	0	0	0	0	0	0	0	0	0.185138	-0.182727	0	0	0	0.219598	0	0.161209	0	-0.175341	0.256635	0.213113	0	0	0	0	0	0	-0.0751779	0.33819	0	0	0	0	-0.176406	0	0	0.222216	0	0	0	0	0	0	0
Fumaric Acid	0	0	0	0	0	0	0	0	0	0.223251	0	0	0	0.286981	0.343875	0	0.303829	0	0.387226	0.331639	0.161209	0	0	-0.0526184	0.14946	0	0	0.167802	0.222502	0	0	0	0	0.646015	0.297011	0	0	0.267099	0	0.295206	-0.0652278	0.320961	0	0	0	0	0	0	0
Glutamic Acid	-0.1138	-0.0379557	-0.0411803	0.26174	0	0	-0.0761608	0	-0.20046	0	0	0	0	0.282243	0	0.20393	0.586255	0	0	0	0	0	0	0	0.243389	0.284796	0	0	0.210771	-0.107624	0.287129	0	0	0.202471	0	0	0	0.655022	0	0.430624	0	0.385594	0.327518	0	0	0	-0.108542	-0.0589144	0
Glutamine	0	0	0	0	0	0	0	0	0	0	0	0	0	0	0	0.327128	0	0	0	-0.188707	-0.175341	-0.0526184	0	0	0	0	0	0	0	0	0	0	0.165837	-0.138664	0	0	0	0	0.171896	0	0.216224	-0.194839	0	0	0	0	0	0	0
Glycerol-3-P	0	0	0	0.266008	0	0	-0.0523723	0	-0.0730807	0	0	0	0	0.271851	0.283575	0	0.432597	0	0	0	0.256635	0.14946	0.243389	0	0	0.285712	0	0	0.195932	0	0	0	0	0.213474	0.278919	0	0	0.445276	0	0.339076	0	0.232118	0.204747	0	0	0	0	-0.0843217	-0.0622258
Glycine	-0.151175	-0.033659	-0.175176	0	0	0	-0.122076	0	-0.149818	0.215373	0	0	0	0.26829	0	0	0.315398	0	0	0	0.213113	0	0.284796	0	0.285712	0	0	0	-0.168653	0	0	0	0	0.232945	0	0	0.277307	0.347382	-0.197544	0	0.253508	0.257963	0	0	0	0	0	0	0
Indole-3-Latic Acid	-0.228373	-0.133827	-0.173259	0	0	-0.119202	-0.179523	0	-0.196245	0	0.70631	0	0.804508	0	0	0	0	0	0	0	0	0	0	0	0	0	0	0	0	0	0	0	0.324317	0	0	0	0	0	0	0	0	0	0	0.767195	0	0	0	0	0
Indole-3-Propionic Acid	0	0	0	0	0	0	0	0	0	-0.150625	0	-0.162326	0	0	0.169905	0	0.169867	0	0.231339	0	0	0.167802	0	0	0	0	0	0	0	0	0	0.208593	0	0	0.249262	0	-0.138516	0	0	0.200932	0	0	0	0.186078	0	0	0	0	0
Isoleucine	0.31407	0	0.3002	0.26192	0	0	0	0	0	0	0	0	0	0.33356	0	0.230909	0.279192	-0.236388	0	0	0	0.222502	0.210771	0	0.195932	-0.168653	0	0	0	-0.112808	0.483975	0	0	0	0.342356	0	-0.223045	0.32272	0.437712	0.623525	-0.126062	0	0.489687	0	0	0.23651	0	0	0
Lactic Acid	0	0	0	0	0	0	0	0	0	0	0	0	0	0	0	0	-0.11781	0	0	0	0	0	-0.107624	0	0	0	0	0	-0.112808	0	0	0	0	0	-0.0640706	0	0.186846	-0.169389	0	-0.21332	0.169438	0	-0.163845	-0.134156	0.215233	0	0	0	0
Leucine	0	0	0	0	0	0	0	0	0	0	0	0	0	0.282638	0	0.189164	0	0	-0.120291	-0.085217	0	0	0.287129	0	0	0	0	0	0.483975	0	0	0	0	0	0	0	0	0.291954	0.459767	0.263454	0	0	0.283824	0	0.444226	0.180412	0	0	0
Linoleic Acid	0	0	0	0	0	0.221824	0	0	0	0	0	0	0	0	0.318291	0.203819	0	0	0.377214	0	0	0	0	0	0	0	0	0.208593	0	0	0	0	0.316575	0	0.231212	0.441441	0	0.277358	0	0	0	0	0	0	0	0	0	0	0
Lysine	-0.201346	0	-0.133081	0	0	0	0	0	-0.11352	0	0	0	0	0	0	0.559777	0	0	0	-0.227987	-0.0751779	0	0	0.165837	0	0	0.324317	0	0	0	0	0.316575	0	0	0.172872	0	0	0.293217	0.156042	0	0	0	0.183107	0.349678	0	0	0	0	0
Malic Acid	0	0	0	0	0	0	0	0	0	0.343806	0	0	0	0.358769	0.329831	0	0.394916	0	0.465365	0.300751	0.33819	0.646015	0.202471	-0.138664	0.213474	0.232945	0	0	0	0	0	0	0	0	0.309099	0	0	0.28368	0	0.190607	-0.115405	0.408897	0	0	0	0	0	0	0
Methionine	0	0	0	0	0	0	0	0	0	0	0	0	0	0.255287	0.351744	0.349091	0.267974	-0.0890759	0.350954	0	0	0.297011	0	0	0.278919	0	0	0.249262	0.342356	-0.0640706	0	0.231212	0.172872	0.309099	0	0	-0.229075	0.437721	0	0.371239	-0.105029	0	0.407794	0	0	0	0	0	0
Oleic Acid	0	0	0	0	0	0	0	0	0	0.214115	0	0.267589	0	0	0	0	0	0	0	0	0	0	0	0	0	0	0	0	0	0	0	0.441441	0	0	0	0	0.214573	0	0	0	0.385988	0	0	0	0	0	0	0	0
Palmitic Acid	-0.167587	0	0	0	0	0	0	0	0	0	0	0	0	0	0	0	0	0.291777	0	0	0	0	0	0	0	0.277307	0	-0.138516	-0.223045	0.186846	0	0	0	0	-0.229075	0.214573	0	0	0	-0.247943	0.409785	0	-0.144209	0	0.290424	0	0	0	0
Phenylalanine	-0.14013	0	-0.0664309	0.260582	0	0	-0.0406595	0	-0.16242	0	0	0	0	0.391764	0	0.375188	0.687722	0	0	0	0	0.267099	0.655022	0	0.445276	0.347382	0	0	0.32272	-0.169389	0.291954	0.277358	0.293217	0.28368	0.437721	0	0	0	0.152122	0.55417	0	0.238468	0.498664	0	0	0	0	-0.0224965	0
Proline	0	0	0	0	0	0	0	0	0	-0.180268	-0.155651	0	0	0.23575	-0.137858	0.352455	0	-0.141168	-0.109569	-0.151696	-0.176406	0	0	0.171896	0	-0.197544	0	0	0.437712	0	0.459767	0	0.156042	0	0	0	0	0.152122	0	0.35579	0	0	0.322174	0	0	0.147145	0	0	0
Serine	0	0	0	0.320768	0	0	0	0	0	0	0	-0.0797188	0	0.264425	0	0.318812	0.614269	-0.173974	0	0	0	0.295206	0.430624	0	0.339076	0	0	0.200932	0.623525	-0.21332	0.263454	0	0	0.190607	0.371239	0	-0.247943	0.55417	0.35579	0	-0.138715	0.276587	0.658819	0	0	0	0	-0.139662	0
Stearic Acid	0	0	0	0	0	0	0	0	0	0	0	0	0	0	0	0	0	0.250189	0	-0.136041	0	-0.0652278	0	0.216224	0	0.253508	0	0	-0.126062	0.169438	0	0	0	-0.115405	-0.105029	0.385988	0.409785	0	0	-0.138715	0	0	0	0	0.241329	0	0	0	0
Succinic Acid	0	0	0	0	-0.167604	0	-0.23194	0	-0.212047	0	0.248463	0	0	0	0	0	0.411011	0	0	0.268169	0.222216	0.320961	0.385594	-0.194839	0.232118	0.257963	0	0	0	0	0	0	0	0.408897	0	0	0	0.238468	0	0.276587	0	0	0	0	0	0	-0.0790964	0	0
Threonine	0	0	0	0.230111	0	0	-0.135895	0	0	0	0	0	0	0.255335	0	0.420701	0.342625	-0.170892	0	0	0	0	0.327518	0	0.204747	0	0	0	0.489687	-0.163845	0.283824	0	0.183107	0	0.407794	0	-0.144209	0.498664	0.322174	0.658819	0	0	0	0	0	0.127793	0	-0.149993	0
Tyrosine	-0.0827818	0	0	0	0	0	-0.0822467	0	-0.0836476	-0.0947734	0.563982	0	0.678941	0	0	0.261408	0	0	0	0	0	0	0	0	0	0	0.767195	0.186078	0	-0.134156	0	0	0.349678	0	0	0	0	0	0	0	0	0	0	0	0	0	0	0	0
Valine	0	-0.110368	0	0	-0.0477351	-0.0865822	0	-0.0900354	0	0	0	0	0	0	0	0	0	0	0	0	0	0	0	0	0	0	0	0	0	0.215233	0.444226	0	0	0	0	0	0.290424	0	0	0	0.241329	0	0	0	0	0.17174	0	0	0
Sex	0	-0.215168	0	0	0	0	-0.301474	-0.281184	0	0	0	0	0	0	0	0.123781	0	-0.113684	0	0	0	0	0	0	0	0	0	0	0.23651	0	0.180412	0	0	0	0	0	0	0	0.147145	0	0	0	0.127793	0	0.17174	0	-0.212128	-0.126823	0
Age	0	0	0	0	0	0	0.245318	0	0.191057	0	-0.113142	0	0	0	0	0	0	0	0.207069	0	0	0	-0.108542	0	0	0	0	0	0	0	0	0	0	0	0	0	0	0	0	0	0	-0.0790964	0	0	0	-0.212128	0	0.12848	0.188531
BMI	0	0	0	-0.164836	0	0	0	0	0	0	0	0	0	0	0	-0.0727672	-0.135268	0	0	0	0	0	-0.0589144	0	-0.0843217	0	0	0	0	0	0	0	0	0	0	0	0	-0.0224965	0	-0.139662	0	0	-0.149993	0	0	-0.126823	0.12848	0	0.163678
NAFLD.Category	0	0	0	-0.148824	0	-0.116582	0	0	0	0	0	0	0	0	0	0	0	0	0	0	0	0	0	0	-0.0622258	0	0	0	0	0	0	0	0	0	0	0	0	0	0	0	0	0	0	0	0	0	0.188531	0.163678	0
T2DM	0	0	0	-0.122918	0	-0.235501	0.352891	-0.154613	0.272965	0	0	0.214446	0	0	0	0	-0.119475	0	0	0	0	0	0	0	0	0	0	-0.143805	0	0	0	0	0	0	0	0	0	0	0	-0.10776	0	-0.163789	-0.140112	0	0	0	0.311175	0.258433	0.27971
Steatosis	0	0	0	-0.132395	0	0	0	0	0	0	0	0	0	0	0	-0.154149	0	0	0	0	0	0	0	-0.0840867	0	0	0	0	0	0	0	0	0	0	0	0	0	0	0	0	0	0	0	0	0	0	0	0	0.198018
Ballooning	0	0	0	-0.159557	0	-0.126721	0	0	0	0	0	0	0	0	0	0	-0.058255	0	0	0	0	0	0	0	-0.0337554	0	0	0	0	0	0	0	0	0	0	0	0	0	0	0	0	0	0	0	0	0	0.177627	0.18278	0.764406
Inflammation	0	0	0	-0.0834921	0	-0.0604554	0	0	0	0	0	0	0	0	0	0	0	0	0	0	0	0	0	0	0	0	0	0	0	0	0	0	0	0	0	0	0	0	0	0	0	0	0	0	0	0	0	0	0.33944
Fibrosis	0	0	0	-0.193134	0	-0.117588	0	-0.0867999	0	0	0	0.196191	0	0	0	0	0	0	0	0	0	0	0	0	-0.0989597	0	0	0	0	0	0	0	0	0	0	0	0	0	0	0	0	0	0	0	0	0	0.313158	0.337968	0.564276
NAS	0	0	0	-0.160643	0	-0.0769567	0	0	0	0	0	0	0	0	0	-0.113628	0	0	0	0	0	0	0	0	0	0	0	0	0	0	0	0	0	0	0	0	0	0	0	0	0	0	0	0	0	0	0	0	0.585779
Platelets	0	0	0	0	0	0	0	0.19899	0	0	0	0	0	0	0	0	0	0.140405	-0.153441	0	0	0	0	0	0	0	0	0	0	0	0	0	0	0	-0.194948	0	0	0	0	0	0	0	0	0	0	-0.252486	-0.27955	0	0
ALT	0	0	0	0	0	0	0	0	0	0	0	0	0	0	0	0	0	0	0	0	0	0	0.193971	0	0	0	0	0	0	-0.135507	0	0	0	0	0	0	0	0	0	0	0	0.183962	0	0	0	0.178892	-0.280168	0	0
AST	0	0	0	-0.0708097	0	0	0	0	0	0	0	0	0	0	0	-0.0837195	0	0	0	0	0	0	0	0	0	0	0	0	0	-0.116787	0	0	0	0	0	0	0	0	0	0	0	0	0	0	0	0	0	0	0.308681
AST.ALT.Ratio	0	0	0	0	0	0	0.189261	0	0	0	0	0	0	0	0	0	0	0	0	0	0	0	0	0	0	0	0	0	-0.186501	0	-0.135305	0	0	0	0	0	0	0	0	0	0	0	0	0	0	-0.310101	0.405895	0.184498	0
Connections to clinical variables	0	1	0	9	0	6	4	4	2	0	1	2	0	0	0	5	3	2	2	0	0	0	3	1	4	0	0	1	2	2	2	0	0	0	1	0	0	1	1	2	0	3	3	0	1	5	9	7	9
Connections to metabolites	13	4	11	9	2	3	11	2	12	10	5	4	3	14	11	16	16	9	11	12	11	17	13	9	14	13	4	11	17	11	11	8	11	17	19	5	11	18	17	20	13	12	15	8	4	7	4	7	1
Connections to LCs	7	8	7	4	8	8	7	8	7	0	2	1	4	1	2	3	5	1	2	0	0	0	6	0	3	5	6	0	3	0	0	1	3	0	0	0	1	5	0	1	0	3	2	3	4	3	2	1	2
Variable	LC1	LC2	LC3	LC4	LC5	LC6	LC7	LC8	LC9	2-OH-Butanoic Acid	3-OH-Benzoic Acid	3-OH-Butanoic Acid	5-OH-1H-Indole-3-Acetic Acid	Alanine	Arachidonic acid	Asparagine	Aspartic Acid	Cholesterol	Citric acid	Decanoic acid	Fructose	Fumaric Acid	Glutamic Acid	Glutamine	Glycerol-3-P	Glycine	Indole-3-Latic Acid	Indole-3-Propionic Acid	Isoleucine	Lactic Acid	Leucine	Linoleic Acid	Lysine	Malic Acid	Methionine	Oleic Acid	Palmitic Acid	Phenylalanine	Proline	Serine	Stearic Acid	Succinic Acid	Threonine	Tyrosine	Valine	Sex	Age	BMI	NAFLD.Category
NRR Threshold	0.4
[truncated: 10 more columns]
