# Supplementary material for: Metabolic signatures across the full spectrum of non-alcoholic fatty liver disease
Source: JHEP Rep. 2022 Mar 26;4(5):100477. doi: 10.1016/j.jhepr.2022.100477 (PMC9006858; doi:10.1016/j.jhepr.2022.100477)
Supplement: Multimedia component 2 [file mmc2.xlsx]

## Sheet: ChangesTrueFalse
			Significant change?			Unique?			Overlap
Original Order	Feature	Fibrosis	Steatosis	NASH	Fibrosis unique	Steatosis unique	NASH unique	F & S	S & N	F & N	F, S, N
1	CE(16:0) + CE(18:1)	0	0	0	FALSE	FALSE	FALSE	FALSE	FALSE	FALSE	FALSE
2	CE(18:0)	0	1	0	FALSE	TRUE	FALSE	FALSE	FALSE	FALSE	FALSE
3	CE(18:2)	0	0	0	FALSE	FALSE	FALSE	FALSE	FALSE	FALSE	FALSE
4	Cer(d18:1/23:0)	0	1	0	FALSE	TRUE	FALSE	FALSE	FALSE	FALSE	FALSE
5	Cer(d18:1/24:0)	0	1	0	FALSE	TRUE	FALSE	FALSE	FALSE	FALSE	FALSE
6	DG(18:1/18:1))	1	0	1	FALSE	FALSE	FALSE	FALSE	FALSE	TRUE	FALSE
7	CE(20:4)	0	0	0	FALSE	FALSE	FALSE	FALSE	FALSE	FALSE	FALSE
8	LPC(16:0e)	1	0	1	FALSE	FALSE	FALSE	FALSE	FALSE	TRUE	FALSE
9	LPC(16:0p)	1	1	1	FALSE	FALSE	FALSE	TRUE	TRUE	TRUE	TRUE
10	LPC(16:1)	0	0	0	FALSE	FALSE	FALSE	FALSE	FALSE	FALSE	FALSE
11	LPC(18:0)	1	0	1	FALSE	FALSE	FALSE	FALSE	FALSE	TRUE	FALSE
12	LPC(18:1)	1	1	1	FALSE	FALSE	FALSE	TRUE	TRUE	TRUE	TRUE
13	LPC(18:2)	1	1	1	FALSE	FALSE	FALSE	TRUE	TRUE	TRUE	TRUE
14	LPC(20:3)	1	0	1	FALSE	FALSE	FALSE	FALSE	FALSE	TRUE	FALSE
15	LPC(20:4)	1	1	1	FALSE	FALSE	FALSE	TRUE	TRUE	TRUE	TRUE
16	LPC(22:5)	0	0	0	FALSE	FALSE	FALSE	FALSE	FALSE	FALSE	FALSE
17	LPC(22:6)	1	1	1	FALSE	FALSE	FALSE	TRUE	TRUE	TRUE	TRUE
18	PC(16:0/16:0)	1	0	1	FALSE	FALSE	FALSE	FALSE	FALSE	TRUE	FALSE
19	PC(16:0/18:1)	0	0	0	FALSE	FALSE	FALSE	FALSE	FALSE	FALSE	FALSE
20	PC(16:0e/18:1(9Z))	0	0	1	FALSE	FALSE	TRUE	FALSE	FALSE	FALSE	FALSE
21	PC(18:0/18:0)	0	0	0	FALSE	FALSE	FALSE	FALSE	FALSE	FALSE	FALSE
22	PC(18:0p/18:1(9Z))	1	0	1	FALSE	FALSE	FALSE	FALSE	FALSE	TRUE	FALSE
23	PC(18:0p/22:6)	0	0	0	FALSE	FALSE	FALSE	FALSE	FALSE	FALSE	FALSE
24	PC(30:0)	0	0	0	FALSE	FALSE	FALSE	FALSE	FALSE	FALSE	FALSE
25	PC(31:0)	0	0	0	FALSE	FALSE	FALSE	FALSE	FALSE	FALSE	FALSE
26	PC(31:0)	0	0	0	FALSE	FALSE	FALSE	FALSE	FALSE	FALSE	FALSE
27	PC(32:1)	1	0	0	TRUE	FALSE	FALSE	FALSE	FALSE	FALSE	FALSE
28	PC(32:2)	0	0	0	FALSE	FALSE	FALSE	FALSE	FALSE	FALSE	FALSE
29	PC(33:0)	0	0	0	FALSE	FALSE	FALSE	FALSE	FALSE	FALSE	FALSE
30	PC(33:1)	0	0	0	FALSE	FALSE	FALSE	FALSE	FALSE	FALSE	FALSE
31	PC(34:2)	0	0	0	FALSE	FALSE	FALSE	FALSE	FALSE	FALSE	FALSE
32	PC(34:3)	0	0	0	FALSE	FALSE	FALSE	FALSE	FALSE	FALSE	FALSE
33	PC(35:1)	0	0	0	FALSE	FALSE	FALSE	FALSE	FALSE	FALSE	FALSE
34	PC(35:2)	0	0	0	FALSE	FALSE	FALSE	FALSE	FALSE	FALSE	FALSE
35	PC(35:3)	0	0	0	FALSE	FALSE	FALSE	FALSE	FALSE	FALSE	FALSE
36	PC(35:4)	1	0	0	TRUE	FALSE	FALSE	FALSE	FALSE	FALSE	FALSE
37	PC(36:1)	0	0	0	FALSE	FALSE	FALSE	FALSE	FALSE	FALSE	FALSE
38	PC(36:2)	0	0	0	FALSE	FALSE	FALSE	FALSE	FALSE	FALSE	FALSE
39	PC(36:2)	0	0	0	FALSE	FALSE	FALSE	FALSE	FALSE	FALSE	FALSE
40	PC(36:3)	0	1	0	FALSE	TRUE	FALSE	FALSE	FALSE	FALSE	FALSE
41	PC(36:4)	0	0	0	FALSE	FALSE	FALSE	FALSE	FALSE	FALSE	FALSE
42	PC(36:4)	0	0	0	FALSE	FALSE	FALSE	FALSE	FALSE	FALSE	FALSE
43	PC(36:4)	0	0	0	FALSE	FALSE	FALSE	FALSE	FALSE	FALSE	FALSE
44	PC(36:4)	0	0	0	FALSE	FALSE	FALSE	FALSE	FALSE	FALSE	FALSE
45	PC(36:5)	0	0	0	FALSE	FALSE	FALSE	FALSE	FALSE	FALSE	FALSE
46	PC(37:2)	0	0	0	FALSE	FALSE	FALSE	FALSE	FALSE	FALSE	FALSE
47	PC(37:3)	0	0	0	FALSE	FALSE	FALSE	FALSE	FALSE	FALSE	FALSE
48	PC(37:4)	1	0	0	TRUE	FALSE	FALSE	FALSE	FALSE	FALSE	FALSE
49	PC(37:5)	0	0	0	FALSE	FALSE	FALSE	FALSE	FALSE	FALSE	FALSE
50	PC(38:3)	0	1	0	FALSE	TRUE	FALSE	FALSE	FALSE	FALSE	FALSE
51	PC(38:4)	0	0	0	FALSE	FALSE	FALSE	FALSE	FALSE	FALSE	FALSE
52	PC(38:5)	0	0	0	FALSE	FALSE	FALSE	FALSE	FALSE	FALSE	FALSE
53	PC(38:6)	0	0	0	FALSE	FALSE	FALSE	FALSE	FALSE	FALSE	FALSE
54	PC(38:6)	0	0	0	FALSE	FALSE	FALSE	FALSE	FALSE	FALSE	FALSE
55	PC(39:6)	0	0	0	FALSE	FALSE	FALSE	FALSE	FALSE	FALSE	FALSE
56	PC(40:4)	0	1	0	FALSE	TRUE	FALSE	FALSE	FALSE	FALSE	FALSE
57	PC(40:5)	1	0	0	TRUE	FALSE	FALSE	FALSE	FALSE	FALSE	FALSE
58	PC(40:6)	1	0	0	TRUE	FALSE	FALSE	FALSE	FALSE	FALSE	FALSE
59	PC(40:7)	0	0	0	FALSE	FALSE	FALSE	FALSE	FALSE	FALSE	FALSE
60	PC(40:8)	0	1	0	FALSE	TRUE	FALSE	FALSE	FALSE	FALSE	FALSE
61	PC(O-32:0)	0	0	1	FALSE	FALSE	TRUE	FALSE	FALSE	FALSE	FALSE
62	PC(O-32:1)	0	0	1	FALSE	FALSE	TRUE	FALSE	FALSE	FALSE	FALSE
63	PC(O-34:2)	1	0	1	FALSE	FALSE	FALSE	FALSE	FALSE	TRUE	FALSE
64	PC(O-34:3)	1	0	1	FALSE	FALSE	FALSE	FALSE	FALSE	TRUE	FALSE
65	PC(O-36:3)	0	0	1	FALSE	FALSE	TRUE	FALSE	FALSE	FALSE	FALSE
66	PC(O-36:3)	1	0	1	FALSE	FALSE	FALSE	FALSE	FALSE	TRUE	FALSE
67	PC(O-36:4)	1	0	1	FALSE	FALSE	FALSE	FALSE	FALSE	TRUE	FALSE
68	PC(O-36:5)	1	0	1	FALSE	FALSE	FALSE	FALSE	FALSE	TRUE	FALSE
69	PC(O-38:4)	0	0	0	FALSE	FALSE	FALSE	FALSE	FALSE	FALSE	FALSE
70	PC(O-38:4)	0	0	1	FALSE	FALSE	TRUE	FALSE	FALSE	FALSE	FALSE
71	PC(O-38:5)	1	0	1	FALSE	FALSE	FALSE	FALSE	FALSE	TRUE	FALSE
72	PC(O-38:5)	0	0	1	FALSE	FALSE	TRUE	FALSE	FALSE	FALSE	FALSE
73	PC(O-38:5)	0	0	0	FALSE	FALSE	FALSE	FALSE	FALSE	FALSE	FALSE
74	PC(O-38:6)	0	0	0	FALSE	FALSE	FALSE	FALSE	FALSE	FALSE	FALSE
75	PC(O-38:6)	0	0	0	FALSE	FALSE	FALSE	FALSE	FALSE	FALSE	FALSE
76	PC(O-40:5)	0	0	0	FALSE	FALSE	FALSE	FALSE	FALSE	FALSE	FALSE
77	PC(O-40:5)	0	0	0	FALSE	FALSE	FALSE	FALSE	FALSE	FALSE	FALSE
78	PC(O-40:6)	0	0	0	FALSE	FALSE	FALSE	FALSE	FALSE	FALSE	FALSE
79	PC(O-40:6)	0	0	0	FALSE	FALSE	FALSE	FALSE	FALSE	FALSE	FALSE
80	PC(O-40:6)	0	0	0	FALSE	FALSE	FALSE	FALSE	FALSE	FALSE	FALSE
81	PC(P-18:0/22:6)	0	0	0	FALSE	FALSE	FALSE	FALSE	FALSE	FALSE	FALSE
82	PE(16:0/18:1)	1	1	1	FALSE	FALSE	FALSE	TRUE	TRUE	TRUE	TRUE
83	PE(34:2)	1	1	1	FALSE	FALSE	FALSE	TRUE	TRUE	TRUE	TRUE
84	PE(36:4)	1	0	1	FALSE	FALSE	FALSE	FALSE	FALSE	TRUE	FALSE
85	PE(38:4)	1	0	1	FALSE	FALSE	FALSE	FALSE	FALSE	TRUE	FALSE
86	PE(38:6)	1	0	1	FALSE	FALSE	FALSE	FALSE	FALSE	TRUE	FALSE
87	PE(O-16:0/22:6) or PE(P-18:0/20:5)	0	0	0	FALSE	FALSE	FALSE	FALSE	FALSE	FALSE	FALSE
88	PE(O-38:5) or PE(P-38:4)	0	0	1	FALSE	FALSE	TRUE	FALSE	FALSE	FALSE	FALSE
89	PE(P-18:0/22:6)	0	0	0	FALSE	FALSE	FALSE	FALSE	FALSE	FALSE	FALSE
90	PI(18:0/20:4)	0	0	0	FALSE	FALSE	FALSE	FALSE	FALSE	FALSE	FALSE
91	SM(d16:1/18:1) or SM(d18:2/16:0)	0	0	0	FALSE	FALSE	FALSE	FALSE	FALSE	FALSE	FALSE
92	SM(d18:0/14:0)	0	0	0	FALSE	FALSE	FALSE	FALSE	FALSE	FALSE	FALSE
93	SM(d18:0/16:0)	0	0	0	FALSE	FALSE	FALSE	FALSE	FALSE	FALSE	FALSE
94	SM(d18:1/12:0)	0	0	0	FALSE	FALSE	FALSE	FALSE	FALSE	FALSE	FALSE
95	SM(d18:1/24:0)	1	0	1	FALSE	FALSE	FALSE	FALSE	FALSE	TRUE	FALSE
96	SM(d18:2/14:0)	0	0	0	FALSE	FALSE	FALSE	FALSE	FALSE	FALSE	FALSE
97	SM(d32:1)	0	0	0	FALSE	FALSE	FALSE	FALSE	FALSE	FALSE	FALSE
98	SM(d33:1)	0	0	0	FALSE	FALSE	FALSE	FALSE	FALSE	FALSE	FALSE
99	SM(d34:1)	0	0	1	FALSE	FALSE	TRUE	FALSE	FALSE	FALSE	FALSE
100	SM(d36:0)	1	1	0	FALSE	FALSE	FALSE	TRUE	FALSE	FALSE	FALSE
101	SM(d36:1)	1	0	0	TRUE	FALSE	FALSE	FALSE	FALSE	FALSE	FALSE
102	SM(d36:2)	1	0	0	TRUE	FALSE	FALSE	FALSE	FALSE	FALSE	FALSE
103	SM(d38:2)	1	0	0	TRUE	FALSE	FALSE	FALSE	FALSE	FALSE	FALSE
104	SM(d41:1)	1	0	1	FALSE	FALSE	FALSE	FALSE	FALSE	TRUE	FALSE
105	SM(d42:2)	0	0	1	FALSE	FALSE	TRUE	FALSE	FALSE	FALSE	FALSE
106	TG(14:0/16:0/18:1)	1	1	1	FALSE	FALSE	FALSE	TRUE	TRUE	TRUE	TRUE
107	TG(14:0/18:1/18:1)	1	1	1	FALSE	FALSE	FALSE	TRUE	TRUE	TRUE	TRUE
108	TG(14:0/18:2/18:2)	1	0	1	FALSE	FALSE	FALSE	FALSE	FALSE	TRUE	FALSE
109	TG(16:0/16:0/16:0)	1	1	1	FALSE	FALSE	FALSE	TRUE	TRUE	TRUE	TRUE
110	TG(16:0/18:0/18:1)	1	1	1	FALSE	FALSE	FALSE	TRUE	TRUE	TRUE	TRUE
111	TG(16:0/18:2/18:2)	1	0	1	FALSE	FALSE	FALSE	FALSE	FALSE	TRUE	FALSE
112	TG(16:0/18:2/18:3)	1	0	1	FALSE	FALSE	FALSE	FALSE	FALSE	TRUE	FALSE
113	TG(16:0/18:2/22:6)	1	0	1	FALSE	FALSE	FALSE	FALSE	FALSE	TRUE	FALSE
114	TG(16:0/22:5/18:1) or TG(20:4/18:1/18:1)	1	0	1	FALSE	FALSE	FALSE	FALSE	FALSE	TRUE	FALSE
115	TG(18:0/18:0/18:0)	1	1	1	FALSE	FALSE	FALSE	TRUE	TRUE	TRUE	TRUE
116	TG(18:0/18:1/20:4)	1	0	1	FALSE	FALSE	FALSE	FALSE	FALSE	TRUE	FALSE
117	TG(18:1/12:0/18:1) or TG(18:2/16:0/14:0)	1	1	1	FALSE	FALSE	FALSE	TRUE	TRUE	TRUE	TRUE
118	TG(18:1/18:1/16:0)	1	0	1	FALSE	FALSE	FALSE	FALSE	FALSE	TRUE	FALSE
119	TG(18:1/18:1/18:1)	1	0	1	FALSE	FALSE	FALSE	FALSE	FALSE	TRUE	FALSE
120	TG(18:1/18:1/22:6)	1	0	1	FALSE	FALSE	FALSE	FALSE	FALSE	TRUE	FALSE
121	TG(18:1/18:2/18:2)	1	0	1	FALSE	FALSE	FALSE	FALSE	FALSE	TRUE	FALSE
122	TG(18:2/18:1/16:0)	0	0	1	FALSE	FALSE	TRUE	FALSE	FALSE	FALSE	FALSE
123	TG(18:2/18:1/18:1)	1	0	1	FALSE	FALSE	FALSE	FALSE	FALSE	TRUE	FALSE
124	TG(18:2/18:2/18:2) or TG(18:3/18:2/18:1)	1	0	1	FALSE	FALSE	FALSE	FALSE	FALSE	TRUE	FALSE
125	TG(18:2/22:5/16:0)	1	0	1	FALSE	FALSE	FALSE	FALSE	FALSE	TRUE	FALSE
126	TG(45:0)	0	1	1	FALSE	FALSE	FALSE	FALSE	TRUE	FALSE	FALSE
127	TG(47:0)	0	1	1	FALSE	FALSE	FALSE	FALSE	TRUE	FALSE	FALSE
128	TG(47:1)	0	1	1	FALSE	FALSE	FALSE	FALSE	TRUE	FALSE	FALSE
129	TG(47:2)	1	0	1	FALSE	FALSE	FALSE	FALSE	FALSE	TRUE	FALSE
130	TG(48:0)	1	1	1	FALSE	FALSE	FALSE	TRUE	TRUE	TRUE	TRUE
131	TG(48:1)	1	1	1	FALSE	FALSE	FALSE	TRUE	TRUE	TRUE	TRUE
132	TG(48:3)	1	1	1	FALSE	FALSE	FALSE	TRUE	TRUE	TRUE	TRUE
133	TG(49:1)	1	1	1	FALSE	FALSE	FALSE	TRUE	TRUE	TRUE	TRUE
134	TG(49:2)	0	0	1	FALSE	FALSE	TRUE	FALSE	FALSE	FALSE	FALSE
135	TG(49:3)	0	0	0	FALSE	FALSE	FALSE	FALSE	FALSE	FALSE	FALSE
136	TG(50:0)	1	1	1	FALSE	FALSE	FALSE	TRUE	TRUE	TRUE	TRUE
137	TG(50:0)	0	0	1	FALSE	FALSE	TRUE	FALSE	FALSE	FALSE	FALSE
138	TG(50:1)	1	1	1	FALSE	FALSE	FALSE	TRUE	TRUE	TRUE	TRUE
139	TG(50:1)	1	0	1	FALSE	FALSE	FALSE	FALSE	FALSE	TRUE	FALSE
140	TG(50:2)	1	1	1	FALSE	FALSE	FALSE	TRUE	TRUE	TRUE	TRUE
141	TG(50:3)	1	0	1	FALSE	FALSE	FALSE	FALSE	FALSE	TRUE	FALSE
142	TG(50:3)	0	1	1	FALSE	FALSE	FALSE	FALSE	TRUE	FALSE	FALSE
143	TG(50:5)	1	1	1	FALSE	FALSE	FALSE	TRUE	TRUE	TRUE	TRUE
144	TG(51:1)	1	1	1	FALSE	FALSE	FALSE	TRUE	TRUE	TRUE	TRUE
145	TG(51:2)	1	0	1	FALSE	FALSE	FALSE	FALSE	FALSE	TRUE	FALSE
146	TG(51:2)	0	1	0	FALSE	TRUE	FALSE	FALSE	FALSE	FALSE	FALSE
147	TG(51:3)	0	0	0	FALSE	FALSE	FALSE	FALSE	FALSE	FALSE	FALSE
148	TG(51:4)	0	0	0	FALSE	FALSE	FALSE	FALSE	FALSE	FALSE	FALSE
149	TG(52:0)	1	1	1	FALSE	FALSE	FALSE	TRUE	TRUE	TRUE	TRUE
150	TG(52:2)	0	0	0	FALSE	FALSE	FALSE	FALSE	FALSE	FALSE	FALSE
151	TG(52:3)	0	0	0	FALSE	FALSE	FALSE	FALSE	FALSE	FALSE	FALSE
152	TG(52:4)	0	0	0	FALSE	FALSE	FALSE	FALSE	FALSE	FALSE	FALSE
153	TG(52:5)	0	0	1	FALSE	FALSE	TRUE	FALSE	FALSE	FALSE	FALSE
154	TG(52:6)	1	0	1	FALSE	FALSE	FALSE	FALSE	FALSE	TRUE	FALSE
155	TG(53:2)	0	0	1	FALSE	FALSE	TRUE	FALSE	FALSE	FALSE	FALSE
156	TG(53:3)	0	0	0	FALSE	FALSE	FALSE	FALSE	FALSE	FALSE	FALSE
157	TG(53:4)	0	0	1	FALSE	FALSE	TRUE	FALSE	FALSE	FALSE	FALSE
158	TG(53:5)	1	0	1	FALSE	FALSE	FALSE	FALSE	FALSE	TRUE	FALSE
159	TG(54:1)	1	1	1	FALSE	FALSE	FALSE	TRUE	TRUE	TRUE	TRUE
160	TG(54:2)	1	1	1	FALSE	FALSE	FALSE	TRUE	TRUE	TRUE	TRUE
161	TG(54:3)	0	0	1	FALSE	FALSE	TRUE	FALSE	FALSE	FALSE	FALSE
162	TG(54:4)	0	0	1	FALSE	FALSE	TRUE	FALSE	FALSE	FALSE	FALSE
163	TG(54:5)	1	0	1	FALSE	FALSE	FALSE	FALSE	FALSE	TRUE	FALSE
164	TG(54:6)	0	0	1	FALSE	FALSE	TRUE	FALSE	FALSE	FALSE	FALSE
165	TG(54:7)	1	0	1	FALSE	FALSE	FALSE	FALSE	FALSE	TRUE	FALSE
166	TG(55:5)	1	0	1	FALSE	FALSE	FALSE	FALSE	FALSE	TRUE	FALSE
167	TG(56:2)	1	1	1	FALSE	FALSE	FALSE	TRUE	TRUE	TRUE	TRUE
168	TG(56:3)	1	0	1	FALSE	FALSE	FALSE	FALSE	FALSE	TRUE	FALSE
169	TG(56:4)	1	0	1	FALSE	FALSE	FALSE	FALSE	FALSE	TRUE	FALSE
170	TG(56:4)	1	0	1	FALSE	FALSE	FALSE	FALSE	FALSE	TRUE	FALSE
171	TG(56:6)	1	0	1	FALSE	FALSE	FALSE	FALSE	FALSE	TRUE	FALSE
172	TG(56:9)	1	0	1	FALSE	FALSE	FALSE	FALSE	FALSE	TRUE	FALSE
173	TG(58:6)	1	0	1	FALSE	FALSE	FALSE	FALSE	FALSE	TRUE	FALSE
174	TG(58:9)	1	0	1	FALSE	FALSE	FALSE	FALSE	FALSE	TRUE	FALSE
175	TG(O-52:2) or TG(P-52:1)	0	1	0	FALSE	TRUE	FALSE	FALSE	FALSE	FALSE	FALSE
176	TG(49:0)	1	1	1	FALSE	FALSE	FALSE	TRUE	TRUE	TRUE	TRUE
177	2-OH-Butanoic Acid	1	0	0	TRUE	FALSE	FALSE	FALSE	FALSE	FALSE	FALSE
178	3-OH-Benzoic Acid	0	1	0	FALSE	TRUE	FALSE	FALSE	FALSE	FALSE	FALSE
179	3-OH-Butanoic Acid	1	0	0	TRUE	FALSE	FALSE	FALSE	FALSE	FALSE	FALSE
180	5-OH-1H-Indole-3-Acetic Acid	0	1	0	FALSE	TRUE	FALSE	FALSE	FALSE	FALSE	FALSE
181	Alanine	1	0	1	FALSE	FALSE	FALSE	FALSE	FALSE	TRUE	FALSE
182	Arachidonic acid	0	0	0	FALSE	FALSE	FALSE	FALSE	FALSE	FALSE	FALSE
183	Asparagine	0	0	0	FALSE	FALSE	FALSE	FALSE	FALSE	FALSE	FALSE
184	Aspartic Acid	0	0	0	FALSE	FALSE	FALSE	FALSE	FALSE	FALSE	FALSE
185	Cholesterol	1	0	0	TRUE	FALSE	FALSE	FALSE	FALSE	FALSE	FALSE
186	Citric acid	1	0	0	TRUE	FALSE	FALSE	FALSE	FALSE	FALSE	FALSE
187	Decanoic acid	0	0	0	FALSE	FALSE	FALSE	FALSE	FALSE	FALSE	FALSE
188	Fructose	0	0	0	FALSE	FALSE	FALSE	FALSE	FALSE	FALSE	FALSE
189	Fumaric Acid	0	0	0	FALSE	FALSE	FALSE	FALSE	FALSE	FALSE	FALSE
190	Glutamic Acid	0	0	0	FALSE	FALSE	FALSE	FALSE	FALSE	FALSE	FALSE
191	Glutamine	0	0	0	FALSE	FALSE	FALSE	FALSE	FALSE	FALSE	FALSE
192	Glycerol-3-P	0	0	0	FALSE	FALSE	FALSE	FALSE	FALSE	FALSE	FALSE
193	Glycine	0	0	0	FALSE	FALSE	FALSE	FALSE	FALSE	FALSE	FALSE
194	Indole-3-Latic Acid	0	1	0	FALSE	TRUE	FALSE	FALSE	FALSE	FALSE	FALSE
195	Indole-3-Propionic Acid	0	0	0	FALSE	FALSE	FALSE	FALSE	FALSE	FALSE	FALSE
196	Isoleucine	1	0	0	TRUE	FALSE	FALSE	FALSE	FALSE	FALSE	FALSE
197	Lactic Acid	0	1	0	FALSE	TRUE	FALSE	FALSE	FALSE	FALSE	FALSE
198	Leucine	0	0	0	FALSE	FALSE	FALSE	FALSE	FALSE	FALSE	FALSE
199	Linoleic Acid	0	0	0	FALSE	FALSE	FALSE	FALSE	FALSE	FALSE	FALSE
200	Lysine	1	0	0	TRUE	FALSE	FALSE	FALSE	FALSE	FALSE	FALSE
201	Malic Acid	0	0	0	FALSE	FALSE	FALSE	FALSE	FALSE	FALSE	FALSE
202	Methionine	0	0	0	FALSE	FALSE	FALSE	FALSE	FALSE	FALSE	FALSE
203	Oleic Acid	1	0	0	TRUE	FALSE	FALSE	FALSE	FALSE	FALSE	FALSE
204	Palmitic Acid	0	1	0	FALSE	TRUE	FALSE	FALSE	FALSE	FALSE	FALSE
205	Phenylalanine	0	0	0	FALSE	FALSE	FALSE	FALSE	FALSE	FALSE	FALSE
206	Proline	0	0	0	FALSE	FALSE	FALSE	FALSE	FALSE	FALSE	FALSE
207	Serine	0	0	0	FALSE	FALSE	FALSE	FALSE	FALSE	FALSE	FALSE
208	Stearic Acid	0	0	0	FALSE	FALSE	FALSE	FALSE	FALSE	FALSE	FALSE
209	Succinic Acid	0	0	0	FALSE	FALSE	FALSE	FALSE	FALSE	FALSE	FALSE
210	Threonine	0	0	0	FALSE	FALSE	FALSE	FALSE	FALSE	FALSE	FALSE
211	Tyrosine	0	1	0	FALSE	TRUE	FALSE	FALSE	FALSE	FALSE	FALSE
212	Valine	0	0	0	FALSE	FALSE	FALSE	FALSE	FALSE	FALSE	FALSE
Totals		90	47	96	0	0	0	0	0	0	0

## Sheet: Fibrosis
Rownames	ANOVA.P	1-0	2-0	3-0	4-0	2-1	3-1	4-1	3-2	4-2	4-3	Median.0	Median.1	Median.2	Median.3	Median.4	Significance.Flag	Change.1	Change.2	Change.3	Change.4	Change.Sum	Change.Sum.Absolute	Change.Direction
CE(16:0) + CE(18:1)	0.744238	0.855297	0.999884	0.889999	0.998304	0.940445	0.999997	0.895189	0.957295	0.995417	0.911207	-0.012865	-0.0359029	-0.0643916	-0.104545	-0.019459	0	-0.0230379	-0.0515267	-0.0916801	-0.00659401	-0.172839	0.172839	-1
CE(18:0)	0.563532	0.954202	0.892536	0.66396	0.630289	0.999025	0.967066	0.871943	0.996956	0.940428	0.98167	0.112733	0.137453	0.0410913	-0.013595	-0.07761	0	0.0247193	-0.0716421	-0.126328	-0.190343	-0.363595	0.363595	-1
CE(18:2)	0.0843765	0.702812	0.461884	0.0816103	0.303849	0.989402	0.696531	0.782426	0.950837	0.930193	0.997314	0.265157	0.287337	0.189789	0.0159408	-0.0207306	0	0.0221805	-0.0753685	-0.249216	-0.285888	-0.588292	0.588292	-1
Cer(d18:1/23:0)	0.269503	0.964658	0.998259	1	0.342754	0.896054	0.964441	0.161663	0.998771	0.49736	0.360963	0.0293273	0.0838592	-0.0244729	0.0236779	-0.321647	0	0.0545318	-0.0538003	-0.00564946	-0.350974	-0.355892	0.355892	-1
Cer(d18:1/24:0)	0.340974	0.988903	0.999317	0.999987	0.376518	0.999589	0.995451	0.227002	0.999886	0.325904	0.35661	0.0123421	0.0942528	0.0890745	0.0391569	-0.373873	0	0.0819106	0.0767324	0.0268148	-0.386215	-0.200757	0.200757	-1
DG(18:1/18:1))	0.00601196	0.999354	0.0485268	0.0382823	0.716994	0.0867997	0.0727403	0.798813	0.999991	0.982742	0.987035	-0.122076	-0.130466	0.0904201	0.13351	-0.0252757	1	-0.00839006	0.212496	0.255586	0.0968003	0.556492	0.556492	1
CE(20:4)	0.230491	0.964277	0.999904	0.433575	0.378404	0.990543	0.831574	0.635967	0.612863	0.472281	0.950995	0.0326785	-0.0110265	-0.0582018	-0.114647	-0.0932814	0	-0.043705	-0.0908803	-0.147326	-0.12596	-0.407871	0.407871	-1
LPC(16:0e)	2.85252e-05	0.0133734	0.00852833	1.09354e-05	0.0985516	0.994942	0.369072	0.983836	0.700957	0.998936	0.976172	0.250003	-0.0377492	-0.14857	-0.279944	-0.399696	1	-0.287752	-0.398573	-0.529947	-0.649699	-1.86597	1.86597	-1
LPC(16:0p)	6.72238e-05	0.0487141	0.00663128	4.33819e-05	0.0683956	0.909651	0.295341	0.879488	0.878526	0.996492	0.998844	0.258725	-0.0161141	-0.141752	-0.289468	-0.386748	1	-0.274839	-0.400477	-0.548193	-0.645473	-1.86898	1.86898	-1
LPC(16:1)	0.439887	0.996647	0.999466	0.5778	0.990669	0.98262	0.36625	0.961642	0.784658	0.998143	0.991144	0.0858289	0.0830999	0.127952	-0.153787	0.00835606	0	-0.00272903	0.0421227	-0.239616	-0.0774728	-0.277695	0.277695	-1
LPC(18:0)	0.0150123	0.185056	0.0767995	0.0161133	0.257725	0.980877	0.864287	0.959656	0.996514	0.998138	0.999994	0.34754	0.0699973	0.0707499	-0.128105	-0.189408	1	-0.277542	-0.27679	-0.475644	-0.536948	-1.56692	1.56692	-1
LPC(18:1)	0.00572972	0.0796709	0.147362	0.00273492	0.95025	0.999998	0.786555	0.92149	0.805303	0.939691	0.54522	0.315055	-0.0841573	-0.0335055	-0.217847	0.172685	1	-0.399213	-0.348561	-0.532903	-0.14237	-1.42305	1.42305	-1
LPC(18:2)	2.25998e-05	0.530665	0.0984237	1.86002e-05	0.0305931	0.834726	0.00949445	0.285367	0.263038	0.734614	0.999985	0.336391	0.193198	0.11054	-0.128973	-0.00105992	1	-0.143193	-0.225851	-0.465364	-0.337451	-1.17186	1.17186	-1
LPC(20:3)	0.00748136	0.505829	0.824744	0.0024417	0.626341	0.994952	0.21676	0.992565	0.135874	0.962113	0.905094	0.308185	0.0549729	0.107478	-0.0840396	0.0350243	1	-0.253212	-0.200707	-0.392225	-0.273161	-1.1193	1.1193	-1
LPC(20:4)	1.25136e-06	0.700298	0.590061	7.43285e-05	0.000146399	0.998727	0.0108082	0.00347475	0.051519	0.00962416	0.543427	0.322084	0.181835	0.119127	-0.262009	-0.604909	1	-0.140249	-0.202956	-0.584092	-0.926993	-1.85429	1.85429	-1
LPC(22:5)	0.820465	0.999362	0.888179	0.995557	0.993356	0.790136	0.974502	0.980387	0.981797	0.99975	0.999749	0.108432	0.0595222	-0.140198	0.0524428	-0.171423	0	-0.0489103	-0.24863	-0.0559896	-0.279855	-0.633386	0.633386	-1
LPC(22:6)	0.0120084	0.654089	0.992609	0.0601959	0.0435235	0.927059	0.670086	0.289398	0.254543	0.113029	0.800872	0.194406	0.04351	0.139788	-0.0627592	-0.219777	1	-0.150896	-0.0546179	-0.257165	-0.414183	-0.876862	0.876862	-1
PC(16:0/16:0)	4.12225e-05	0.49917	0.0774254	9.56287e-05	0.00772638	0.808417	0.032807	0.125303	0.50483	0.505972	0.980881	-0.269148	0.00324188	-0.0158694	0.218474	0.423709	1	0.27239	0.253279	0.487622	0.692857	1.70615	1.70615	1
PC(16:0/18:1)	0.10494	0.997301	0.267041	0.277692	0.55838	0.443221	0.469334	0.690755	0.999926	0.99979	0.998839	-0.0986572	-0.0406409	0.197618	0.140638	0.343385	0	0.0580163	0.296275	0.239295	0.442042	1.03563	1.03563	1
PC(16:0e/18:1(9Z))	0.446927	0.903693	0.979528	0.661785	0.92322	0.999262	0.988782	0.654591	0.960221	0.774188	0.468269	0.0311305	-0.0224857	-0.0488622	0.0062098	0.287712	0	-0.0536162	-0.0799927	-0.0249207	0.256582	0.0980521	0.0980521	1
PC(18:0/18:0)	0.634532	0.872003	0.971532	0.629228	0.99971	0.998981	0.991024	0.937936	0.961328	0.977765	0.831551	0.165061	0.128438	-0.0107846	-0.0971689	0.0705911	0	-0.0366231	-0.175846	-0.26223	-0.0944699	-0.569168	0.569168	-1
PC(18:0p/18:1(9Z))	0.00956139	0.723696	0.320484	0.00502545	0.332038	0.945175	0.165268	0.799432	0.667424	0.975495	0.998511	0.219002	0.142488	0.00116632	-0.131855	-0.0156849	1	-0.0765136	-0.217836	-0.350857	-0.234687	-0.879893	0.879893	-1
PC(18:0p/22:6)	0.923963	0.936904	1	0.999995	0.999979	0.949044	0.959241	0.979216	0.999989	0.99999	0.999914	0.0397574	0.159536	-0.0849822	0.147046	0.0298963	0	0.119779	-0.12474	0.107289	-0.00986116	0.0924666	0.0924666	1
PC(30:0)	0.283546	0.997439	0.811521	0.347119	0.632711	0.935204	0.550587	0.757454	0.969618	0.96717	0.999299	-0.0702106	-0.0124642	0.16261	0.0950768	0.240895	0	0.0577464	0.23282	0.165287	0.311106	0.76696	0.76696	1
PC(31:0)	0.557309	0.847682	0.99565	0.550994	0.999938	0.981451	0.984987	0.945316	0.84347	0.996146	0.824703	-0.0173037	0.125962	0.00361663	0.0980486	-0.03565	0	0.143265	0.0209203	0.115352	-0.0183463	0.261192	0.261192	1
PC(31:0)	0.662162	0.82603	0.955724	0.614494	0.999993	0.998811	0.995453	0.979291	0.972077	0.995671	0.929804	0.00160925	0.0928805	0.0492378	0.0549277	0.0881073	0	0.0912713	0.0476285	0.0533184	0.086498	0.278716	0.278716	1
PC(32:1)	0.0115691	0.481169	0.0853656	0.0208636	0.115097	0.840578	0.599067	0.619473	0.997672	0.955546	0.986885	-0.0935505	0.00895267	0.19515	0.148293	0.566453	1	0.102503	0.288701	0.241844	0.660004	1.29305	1.29305	1
PC(32:2)	0.831231	0.99315	0.999955	0.992108	0.928671	0.98657	0.913642	0.825103	0.998464	0.955878	0.984793	0.143368	0.187784	0.242728	0.114351	0.117858	0	0.0444159	0.0993593	-0.029017	-0.0255107	0.0892475	0.0892475	1
PC(33:0)	0.972834	0.982035	0.999999	0.984035	0.999965	0.991284	1	0.999459	0.992185	0.999992	0.9995	0.0363945	0.103215	0.0691387	0.102448	0.0620876	0	0.0668205	0.0327442	0.0660532	0.0256931	0.191311	0.191311	1
PC(33:1)	0.958874	0.999619	0.987576	0.965466	0.986568	0.998004	0.991108	0.995407	0.999958	0.999803	0.999979	-0.0107602	0.0144833	0.0752162	0.00143009	0.182175	0	0.0252435	0.0859764	0.0121903	0.192935	0.316346	0.316346	1
PC(34:2)	0.693112	0.990699	0.879908	0.745861	0.999074	0.985615	0.942875	0.983764	0.999704	0.914834	0.856119	0.00743476	0.0701137	0.209456	0.0691965	0.0311226	0	0.062679	0.202022	0.0617617	0.0236879	0.35015	0.35015	1
PC(34:3)	0.354717	0.952613	0.799747	0.763909	0.29367	0.991348	0.989481	0.55779	1	0.769569	0.752009	-0.0427465	0.00164389	0.13452	-0.0381921	0.302217	0	0.0443904	0.177266	0.00455441	0.344964	0.571175	0.571175	1
PC(35:1)	0.994845	0.996089	0.999809	0.995299	1	0.999827	1	0.999717	0.999722	0.999993	0.999619	0.0196862	0.0903149	-0.00681283	-0.0497172	0.200501	0	0.0706287	-0.026499	-0.0694034	0.180815	0.155541	0.155541	1
PC(35:2)	0.366741	0.999603	0.825825	0.681994	0.474756	0.907838	0.801579	0.55734	0.999806	0.896688	0.928436	0.160388	0.142005	-0.0181198	-0.135853	-0.246305	0	-0.0183826	-0.178508	-0.296241	-0.406693	-0.899825	0.899825	-1
PC(35:3)	0.631571	0.996213	0.954344	0.597368	0.902798	0.995893	0.813788	0.964614	0.968959	0.994615	1	0.20337	0.102907	0.263523	0.140147	0.215854	0	-0.100462	0.060153	-0.0632233	0.0124844	-0.0910484	0.0910484	-1
PC(35:4)	0.0135477	0.982379	0.999046	0.649132	0.039939	0.99921	0.322868	0.0149916	0.558792	0.0328915	0.295532	0.130862	0.149953	0.159875	-0.0430255	-0.417586	1	0.0190913	0.0290128	-0.173887	-0.548448	-0.674231	0.674231	-1
PC(36:1)	0.977791	0.999717	0.991931	0.984256	0.999963	0.998836	0.996974	0.999403	0.999998	0.994916	0.992268	0.100056	0.15627	0.196772	0.123777	0.0655854	0	0.0562141	0.0967164	0.0237208	-0.0344707	0.142181	0.142181	1
PC(36:2)	0.398965	0.999753	0.980529	0.599517	0.999829	0.95051	0.715784	0.998713	0.332425	0.999653	0.829121	0.0933654	0.159769	0.292253	0.118445	0.115192	0	0.0664037	0.198887	0.0250797	0.0218266	0.312197	0.312197	1
PC(36:2)	0.207982	0.99988	0.829047	0.605212	0.268647	0.892176	0.703133	0.317802	0.998494	0.720011	0.811773	0.168175	0.175434	0.119432	0.0541782	-0.158382	0	0.00725931	-0.0487426	-0.113997	-0.326557	-0.482037	0.482037	-1
PC(36:3)	0.747709	0.993318	0.804841	0.769516	0.994238	0.95377	0.943906	0.999889	1	0.997908	0.997767	0.0672856	0.12646	0.198973	0.178577	0.16275	0	0.0591741	0.131687	0.111292	0.095464	0.397617	0.397617	1
PC(36:4)	0.326207	0.997997	0.532122	0.407534	0.963229	0.717413	0.604965	0.989318	0.999983	0.996938	0.993721	-0.117157	-0.147066	0.174281	0.138038	0.0490728	0	-0.0299085	0.291438	0.255195	0.16623	0.682954	0.682954	1
PC(36:4)	0.0933616	0.742521	0.246694	0.886716	0.765264	0.888065	0.99901	0.311686	0.783404	0.105307	0.413316	0.0545839	0.164295	0.31184	0.131809	-0.209548	0	0.109711	0.257256	0.0772251	-0.264131	0.180061	0.180061	1
PC(36:4)	0.897574	0.998693	1	0.955731	0.99974	0.998744	0.868532	1	0.970911	0.999698	0.972427	0.0734307	0.180123	0.137438	0.0486359	0.0601334	0	0.106693	0.0640076	-0.0247948	-0.0132974	0.132608	0.132608	1
PC(36:4)	0.299628	0.993483	0.912134	0.658395	0.285098	0.990015	0.881937	0.431557	0.994307	0.661262	0.802294	-0.393738	-0.414301	-0.395892	-0.375699	-0.365531	0	-0.0205622	-0.00215381	0.0180394	0.0282071	0.0235305	0.0235305	1
PC(36:5)	0.0708099	0.183586	0.0874244	0.162833	0.637189	0.987048	0.999968	0.999999	0.994975	0.998742	1	-0.318094	0.0253996	0.177288	0.106891	0.140538	0	0.343493	0.495381	0.424985	0.458632	1.72249	1.72249	1
PC(37:2)	0.902986	0.952001	0.961223	0.914566	0.958778	1	0.999894	0.999128	0.999953	0.999358	0.999863	0.123159	0.11513	0.0349987	0.0162883	-0.0228035	0	-0.00802929	-0.0881607	-0.106871	-0.145963	-0.349024	0.349024	-1
PC(37:3)	0.724017	0.992304	0.99992	0.889294	0.996894	0.998918	0.665048	0.973061	0.86474	0.993322	0.999435	0.189244	0.191082	0.212158	0.0827527	0.0114661	0	0.00183859	0.0229147	-0.106491	-0.177778	-0.259516	0.259516	-1
PC(37:4)	0.0079189	0.987919	0.999978	0.721432	0.0131848	0.981781	0.419167	0.00487709	0.830803	0.0225893	0.122605	0.0678319	0.193396	0.0499587	0.0689199	-0.536196	1	0.125564	-0.0178732	0.00108796	-0.604028	-0.495249	0.495249	-1
PC(37:5)	0.214208	0.314568	0.714489	0.882238	0.960823	0.988442	0.889136	0.352754	0.995972	0.586075	0.721406	-0.0261429	0.168975	0.0791289	0.045758	-0.28217	0	0.195118	0.105272	0.071901	-0.256027	0.116264	0.116264	1
PC(38:3)	0.580811	0.97216	0.476526	0.901063	0.937473	0.826394	0.998579	0.994663	0.936992	0.998324	0.999487	0.0176242	0.197963	0.343143	0.238246	0.254448	0	0.180339	0.325519	0.220622	0.236823	0.963303	0.963303	1
PC(38:4)	0.0978693	0.751745	0.428661	0.993643	0.589969	0.974267	0.944431	0.186715	0.700387	0.0912353	0.43447	0.0468243	0.262177	0.300721	0.136852	-0.267034	0	0.215352	0.253897	0.0900272	-0.313858	0.245418	0.245418	1
PC(38:5)	0.210155	0.191666	0.805112	0.299805	0.801391	0.90068	0.999741	0.999545	0.956104	0.996166	0.99998	-0.201558	0.206954	0.0289825	0.142909	0.336545	0	0.408513	0.230541	0.344468	0.538104	1.52163	1.52163	1
PC(38:6)	0.0522736	0.567955	0.0848416	0.157905	0.999827	0.775875	0.929239	0.8201	0.995041	0.384853	0.522096	-0.0404413	0.0727649	0.262676	0.207274	0.0912784	0	0.113206	0.303117	0.247715	0.13172	0.795758	0.795758	1
PC(38:6)	0.43931	0.837997	0.921154	0.989944	0.96301	0.99995	0.578223	0.692462	0.726166	0.764268	0.995954	0.015052	0.115282	0.205933	0.0284018	0.152499	0	0.10023	0.190881	0.0133498	0.137447	0.441907	0.441907	1
PC(39:6)	0.126371	0.95217	0.999231	0.989323	0.196109	0.993722	0.766007	0.0726759	0.961497	0.165505	0.349962	0.131054	0.130832	0.107702	-0.0892549	-0.219642	0	-0.000221413	-0.0233517	-0.220309	-0.350696	-0.594578	0.594578	-1
PC(40:4)	0.614524	0.616907	0.801492	0.679063	0.993225	0.999698	0.999996	0.992361	0.999937	0.998224	0.994872	0.0244832	0.259963	0.200814	0.218174	0.284514	0	0.23548	0.176331	0.193691	0.260031	0.865533	0.865533	1
PC(40:5)	0.0295162	0.0753619	0.35181	0.0251642	0.506472	0.98436	0.991083	1	0.881485	0.996591	0.99888	-0.146442	0.165486	0.242735	0.218912	0.179724	1	0.311927	0.389177	0.365354	0.326166	1.39262	1.39262	1
PC(40:6)	0.0437529	0.43895	0.055	0.104013	0.998704	0.784984	0.932778	0.943821	0.995289	0.588312	0.729679	-0.0896521	0.0107114	0.308117	0.175181	0.13742	0	0.100363	0.397769	0.264833	0.227072	0.990038	0.990038	1
PC(40:7)	0.0685465	0.388096	0.16527	0.0837144	0.392486	0.973781	0.930575	0.959448	0.999908	0.998781	0.999743	-0.123768	0.0419625	0.133572	0.120202	0.386025	0	0.16573	0.257339	0.243969	0.509792	1.17683	1.17683	1
PC(40:8)	0.431076	0.459445	0.57215	0.963017	0.999936	0.999999	0.877986	0.904266	0.919434	0.922615	0.998567	0.117619	0.241953	0.198393	0.126531	0.214556	0	0.124334	0.0807745	0.0089124	0.0969369	0.310958	0.310958	1
PC(O-32:0)	0.769947	0.99968	0.999362	0.829442	0.990719	0.999998	0.910944	0.978236	0.946252	0.976067	0.802976	0.0767605	0.141364	-0.0917324	0.00832834	0.22044	0	0.0646036	-0.168493	-0.0684322	0.14368	-0.0286416	0.0286416	-1
PC(O-32:1)	0.597801	0.99584	0.97523	0.608277	0.819187	0.999077	0.826599	0.915968	0.949604	0.965625	0.999759	0.0761708	0.136611	-0.0844058	-0.0611403	-0.0518756	0	0.0604399	-0.160577	-0.137311	-0.128046	-0.365494	0.365494	-1
PC(O-34:2)	3.20021e-06	0.454911	0.148605	2.25127e-06	0.0197458	0.942554	0.0032563	0.249476	0.0767194	0.572999	0.999584	0.330875	0.230114	0.0951007	-0.270522	-0.509137	1	-0.100762	-0.235775	-0.601398	-0.840012	-1.77795	1.77795	-1
PC(O-34:3)	0.000192961	0.93167	0.0544497	0.00297552	0.011091	0.28455	0.0389021	0.0483794	0.960083	0.630353	0.868142	0.344813	0.280365	-0.00848636	-0.0496053	-0.275939	1	-0.0644484	-0.353299	-0.394418	-0.620752	-1.43292	1.43292	-1
PC(O-36:3)	0.130167	0.939119	0.249835	0.181629	0.686951	0.676622	0.601831	0.919148	1	0.999999	0.999996	0.153804	0.21004	-0.163893	-0.0770258	0.0229539	0	0.0562365	-0.317697	-0.23083	-0.13085	-0.62314	0.62314	-1
PC(O-36:3)	0.00756328	0.495012	0.44372	0.00220207	0.501718	0.999565	0.212036	0.972559	0.402746	0.990714	0.955332	0.283073	0.049001	-3.54304e-05	-0.151318	-0.128449	1	-0.234072	-0.283109	-0.434391	-0.411522	-1.36309	1.36309	-1
PC(O-36:4)	0.0137884	0.99045	0.99947	0.0405107	0.206751	0.999608	0.131275	0.346592	0.125574	0.30754	0.995739	0.23214	0.125931	0.236785	-0.193893	0.0316723	1	-0.10621	0.00464412	-0.426033	-0.200468	-0.728067	0.728067	-1
PC(O-36:5)	0.00328236	0.999881	0.982028	0.108124	0.0119897	0.994157	0.154664	0.0163888	0.435392	0.0477618	0.448223	0.207052	0.193626	0.145169	-0.0529215	-0.371805	1	-0.0134261	-0.0618834	-0.259974	-0.578857	-0.91414	0.91414	-1
PC(O-38:4)	0.112594	0.99983	0.999775	0.121139	0.999969	1	0.176696	1	0.259316	1	0.651024	0.259472	0.172174	0.0825656	-0.0627448	-0.0126374	0	-0.0872983	-0.176907	-0.322217	-0.27211	-0.858532	0.858532	-1
PC(O-38:4)	0.363984	0.999979	0.999999	0.410095	0.97749	0.999916	0.474384	0.985047	0.468169	0.975817	0.987674	0.124423	0.14478	0.111404	-0.044976	0.205721	0	0.0203569	-0.0130191	-0.169399	0.0812979	-0.0807633	0.0807633	-1
PC(O-38:5)	0.0325712	0.981122	0.996244	0.585927	0.0857394	0.907106	0.267729	0.035148	0.859737	0.177655	0.49963	0.132774	0.19101	0.158896	-0.0603335	-0.253679	1	0.0582363	0.0261224	-0.193107	-0.386452	-0.495201	0.495201	-1
PC(O-38:5)	0.566537	0.998905	0.998491	0.743732	0.999719	0.999999	0.5851	1	0.630516	1	0.883189	0.0856874	0.0670376	0.177286	-0.0653801	0.31632	0	-0.0186497	0.0915987	-0.151067	0.230633	0.152515	0.152515	1
PC(O-38:5)	0.448545	0.905578	0.871492	0.949909	0.999965	0.999862	0.513039	0.967754	0.49196	0.950902	0.997145	0.0185226	0.1809	0.190343	-0.0860413	0.0856773	0	0.162377	0.17182	-0.104564	0.0671547	0.296788	0.296788	1
PC(O-38:6)	0.842475	0.934366	0.869543	0.998055	0.999901	0.99922	0.99088	0.97136	0.964327	0.941954	0.997339	0.101458	0.18975	0.0174946	0.0744385	0.125886	0	0.0882918	-0.0839637	-0.0270199	0.0244275	0.00173571	0.00173571	1
PC(O-38:6)	0.193182	0.881431	0.992315	0.831362	0.715799	0.993306	0.287482	0.35776	0.632058	0.564282	0.975372	0.285229	0.332223	0.230942	-0.0437974	-0.0772716	0	0.0469936	-0.0542873	-0.329027	-0.362501	-0.698821	0.698821	-1
PC(O-40:5)	0.71072	0.999638	0.998189	0.769309	0.999947	0.98877	0.654512	0.999197	0.936652	0.999993	0.97524	0.094721	0.140448	0.0579014	-0.0991872	0.127219	0	0.0457272	-0.0368196	-0.193908	0.0324977	-0.152503	0.152503	-1
PC(O-40:5)	0.685949	0.995703	0.999711	0.998356	0.571058	0.999867	0.999994	0.718482	0.999988	0.681815	0.697734	0.085827	0.0751966	0.0531506	0.0746345	0.343471	0	-0.0106304	-0.0326765	-0.0111926	0.257644	0.203145	0.203145	1
PC(O-40:6)	0.259186	0.180769	0.853426	0.899025	0.728861	0.84898	0.722837	0.999976	0.999858	0.981522	0.96213	0.0504062	0.201341	0.00249615	0.0456678	0.295939	0	0.150935	-0.0479101	-0.00473841	0.245533	0.343819	0.343819	1
PC(O-40:6)	0.651355	0.693389	0.726524	0.971699	0.90166	0.999999	0.968131	0.99998	0.968116	0.999997	0.987894	0.0635147	0.239294	0.151355	0.0644206	0.0595942	0	0.175779	0.0878402	0.000905854	-0.00392059	0.260605	0.260605	1
PC(O-40:6)	0.22422	0.182861	0.987776	0.959472	0.760268	0.552712	0.595295	0.99988	0.999896	0.922249	0.944863	0.0537303	0.191866	-0.0716816	-0.00230328	0.198447	0	0.138136	-0.125412	-0.0560335	0.144717	0.101407	0.101407	1
PC(P-18:0/22:6)	0.41273	0.750292	0.77037	0.76095	0.388186	0.999997	1	0.835274	0.999998	0.868958	0.842746	-0.00686775	0.0630501	0.184392	0.0545911	0.23813	0	0.0699178	0.19126	0.0614589	0.244997	0.567634	0.567634	1
PE(16:0/18:1)	1.7277e-05	0.602835	0.00719017	0.000117745	0.0100775	0.249427	0.0238244	0.120322	0.939875	0.855395	0.986505	-0.251721	-0.199654	0.140306	0.208174	0.395884	1	0.0520669	0.392027	0.459895	0.647605	1.55159	1.55159	1
PE(34:2)	0.000192335	0.195471	0.075765	0.000123196	0.0338279	0.976811	0.15243	0.526435	0.544177	0.792013	0.99994	-0.200498	-0.00796021	0.113754	0.265741	0.478314	1	0.192538	0.314252	0.466238	0.678812	1.65184	1.65184	1
PE(36:4)	0.000265274	0.0997994	0.0272281	7.07069e-05	0.339438	0.960505	0.21735	0.996444	0.704148	0.999985	0.876317	-0.30775	0.0237684	0.0649899	0.212441	0.18096	1	0.331519	0.37274	0.520191	0.48871	1.71316	1.71316	1
PE(38:4)	0.00154037	0.105376	0.0405065	0.000722707	0.937631	0.980051	0.503229	0.953926	0.890916	0.831236	0.439888	-0.175628	0.0716752	0.125933	0.240937	0.0979592	1	0.247303	0.30156	0.416565	0.273587	1.23902	1.23902	1
PE(38:6)	9.60615e-06	0.0579661	0.00324218	2.91643e-06	0.218326	0.793246	0.0798398	0.989705	0.717478	0.998917	0.798176	-0.294958	-0.0838874	0.108984	0.355739	0.09637	1	0.21107	0.403942	0.650697	0.391328	1.65704	1.65704	1
PE(O-16:0/22:6) or PE(P-18:0/20:5)	0.513352	0.908066	0.995058	0.913094	0.743529	0.760064	1	0.960119	0.770307	0.613415	0.962168	0.0982904	0.0423877	0.192391	0.0642204	0.125375	0	-0.0559026	0.0941006	-0.03407	0.027085	0.031213	0.031213	1
PE(O-38:5) or PE(P-38:4)	0.302616	0.963995	0.999996	0.865652	0.248215	0.982723	0.997517	0.476905	0.919801	0.302936	0.61809	0.125823	0.0801101	0.207066	0.0357748	-0.0638959	0	-0.0457133	0.081243	-0.0900487	-0.189719	-0.244238	0.244238	-1
PE(P-18:0/22:6)	0.511081	0.895557	0.589605	0.700106	0.999565	0.970828	0.994493	0.942069	0.999233	0.786779	0.854658	-0.00855418	0.0468512	0.168236	0.0982222	-0.0467788	0	0.0554054	0.176791	0.106776	-0.0382246	0.300748	0.300748	1
PI(18:0/20:4)	0.475672	0.905971	0.442296	0.768512	0.999994	0.904229	0.997882	0.974358	0.979054	0.779367	0.932337	-0.031114	0.144099	0.253069	0.173348	-0.071146	0	0.175213	0.284183	0.204462	-0.040032	0.623826	0.623826	1
SM(d16:1/18:1) or SM(d18:2/16:0)	0.256001	0.890068	0.999759	0.739211	0.917842	0.964828	0.218211	0.629817	0.692229	0.886063	0.999992	0.103899	0.236328	-0.0154875	-0.0145859	0.134079	0	0.132429	-0.119387	-0.118485	0.0301799	-0.0752623	0.0752623	-1
SM(d18:0/14:0)	0.996319	0.999316	0.999846	0.999814	0.999968	0.995707	0.999997	1	0.997893	0.999577	1	0.0610425	0.0372797	0.0486357	0.0508996	0.0955378	0	-0.0237627	-0.0124067	-0.0101428	0.0344953	-0.011817	0.011817	-1
SM(d18:0/16:0)	0.921243	0.999967	0.970349	0.999822	0.991529	0.950154	0.999997	0.985772	0.939645	1	0.982104	-0.120147	0.0425582	0.135333	0.0707088	0.236308	0	0.162705	0.25548	0.190856	0.356455	0.965495	0.965495	1
SM(d18:1/12:0)	0.776624	0.867511	0.979297	0.99999	0.943959	0.997675	0.843632	0.999855	0.970048	0.996363	0.932446	-0.0735141	-0.0565691	-0.0905792	-0.168234	0.104959	0	0.016945	-0.0170651	-0.0947204	0.178473	0.0836325	0.0836325	1
SM(d18:1/24:0)	0.00387423	0.973361	0.751492	0.0140707	0.051625	0.969164	0.0799603	0.131389	0.412522	0.33847	0.946481	0.258898	0.254112	0.279542	-0.00789174	-0.227023	1	-0.0047857	0.0206434	-0.26679	-0.485922	-0.736854	0.736854	-1
SM(d18:2/14:0)	0.165694	0.624919	0.991331	0.784688	0.997622	0.919747	0.0917637	0.98418	0.569422	1	0.844106	-0.0427837	0.0755545	-0.00961561	-0.139157	-0.0882544	0	0.118338	0.0331681	-0.096373	-0.0454707	0.00966266	0.00966266	1
SM(d32:1)	0.862107	0.876983	0.991849	0.999997	0.999815	0.993116	0.862615	0.994151	0.988249	0.999951	0.999605	-0.042246	0.143432	0.014126	-0.0253387	0.0521148	0	0.185678	0.056372	0.0169074	0.0943608	0.353318	0.353318	1
SM(d33:1)	0.262903	0.864451	0.968494	0.787156	0.959294	0.540864	0.228636	0.702926	0.993506	0.999082	1	0.0209875	0.265242	-0.0749065	-0.0410138	-0.207237	0	0.244254	-0.0958941	-0.0620013	-0.228224	-0.141865	0.141865	-1
SM(d34:1)	0.169683	0.988988	0.934361	0.114578	0.948321	0.997031	0.303241	0.992185	0.599397	0.999599	0.942095	0.0773286	0.0857999	-0.0585011	-0.180159	0.124373	0	0.00847129	-0.13583	-0.257488	0.0470447	-0.337801	0.337801	-1
SM(d36:0)	0.0614479	0.542216	0.0395087	0.205132	0.962816	0.622695	0.968348	0.998955	0.933895	0.774731	0.965261	-0.100086	0.0245374	0.233728	0.0858433	0.0980732	1	0.124624	0.333814	0.185929	0.198159	0.842526	0.842526	1
SM(d36:1)	0.0197964	0.763506	0.768329	0.554552	0.635572	0.999987	0.062636	0.220335	0.0849472	0.225701	0.992242	0.120832	0.105867	0.178963	0.00328162	-0.0160026	0	-0.0149649	0.0581318	-0.11755	-0.136834	-0.211217	0.211217	-1
SM(d36:2)	4.6618e-05	0.76757	0.984288	0.0418951	0.038515	0.982558	0.00091065	0.00396501	0.0178043	0.0187718	0.821097	0.111487	0.235501	0.229529	-0.111158	-0.176234	1	0.124014	0.118042	-0.222645	-0.287721	-0.26831	0.26831	-1
SM(d38:2)	0.00689627	0.995265	0.999295	0.0686114	0.336298	0.999957	0.0248545	0.221813	0.0652722	0.289317	0.999355	0.15296	0.205529	0.118027	-0.0920322	-0.167796	1	0.0525689	-0.034933	-0.244992	-0.320756	-0.548113	0.548113	-1
SM(d41:1)	0.00067688	0.999396	0.600391	0.00410115	0.0588496	0.735236	0.00932742	0.0850373	0.355147	0.459251	0.990054	0.324063	0.285241	0.119784	-0.058162	-0.152822	1	-0.0388212	-0.204278	-0.382225	-0.476885	-1.10221	1.10221	-1
SM(d42:2)	0.0594305	0.972832	0.943563	0.212933	0.704913	0.683451	0.554141	0.895989	0.0576623	0.424376	0.999999	0.178482	0.154971	0.194781	-0.0645121	0.079214	0	-0.0235114	0.0162991	-0.242994	-0.0992681	-0.349475	0.349475	-1
TG(14:0/16:0/18:1)	0.000674005	0.919636	0.044397	0.0017828	0.168918	0.265261	0.0292804	0.421421	0.948018	0.995668	0.99997	-0.123794	0.0711693	0.139168	0.237164	0.314192	1	0.194963	0.262962	0.360958	0.437986	1.25687	1.25687	1
TG(14:0/18:1/18:1)	0.000926125	0.888875	0.033416	0.00152728	0.429069	0.25488	0.0331834	0.781714	0.961762	0.999692	0.966477	-0.280571	-0.0989141	0.0828012	0.187802	0.109215	1	0.181657	0.363372	0.468373	0.389786	1.40319	1.40319	1
TG(14:0/18:2/18:2)	0.00520165	0.227485	0.0731582	0.00208988	0.820817	0.962327	0.454641	0.999659	0.904	0.971329	0.733844	-0.255762	0.0542675	0.218613	0.338242	0.117483	1	0.310029	0.474375	0.594004	0.373245	1.75165	1.75165	1
TG(16:0/16:0/16:0)	7.18229e-06	0.506897	0.00642797	1.04729e-05	0.0522832	0.29989	0.00719639	0.403778	0.744773	0.991501	0.996685	-0.223684	-0.0171262	0.234665	0.313076	0.332989	1	0.206558	0.458349	0.536761	0.556673	1.75834	1.75834	1
TG(16:0/18:0/18:1)	3.89227e-05	0.873937	0.00961768	0.000169442	0.106343	0.11893	0.00689107	0.344085	0.937599	0.999053	0.999012	-0.180026	-0.00236645	0.236021	0.201702	0.36253	1	0.17766	0.416048	0.381728	0.542556	1.51799	1.51799	1
TG(16:0/18:2/18:2)	0.0627788	0.693703	0.297949	0.0481499	0.999948	0.945827	0.577282	0.963759	0.969473	0.794883	0.513934	-0.0563271	0.0194429	0.224533	0.306523	0.143187	1	0.07577	0.28086	0.36285	0.199514	0.918994	0.918994	1
TG(16:0/18:2/18:3)	0.01207	0.225898	0.193004	0.00709451	0.999031	0.999167	0.675278	0.849326	0.864003	0.785388	0.359522	-0.207432	0.0800752	0.124059	0.30971	-0.037457	1	0.287507	0.331491	0.517141	0.169975	1.30611	1.30611	1
TG(16:0/18:2/22:6)	0.000125722	0.0239654	0.00602764	0.000174145	0.992808	0.963541	0.630608	0.634943	0.969256	0.390867	0.165819	-0.125566	0.183797	0.151986	0.206368	-0.112955	1	0.309363	0.277553	0.331934	0.0126112	0.931461	0.931461	1
TG(16:0/22:5/18:1) or TG(20:4/18:1/18:1)	0.000462105	0.0698511	0.0161716	0.000191902	0.750109	0.951979	0.406649	0.99528	0.894588	0.919268	0.585659	-0.128284	0.113198	0.167482	0.356671	0.155422	1	0.241482	0.295765	0.484955	0.283706	1.30591	1.30591	1
TG(18:0/18:0/18:0)	0.0188595	0.979578	0.49467	0.0133205	0.732379	0.817621	0.0689306	0.902512	0.655904	0.999842	0.945968	-0.252498	-0.157759	-0.186571	0.000527324	-0.226317	1	0.0947393	0.0659272	0.253025	0.0261807	0.439872	0.439872	1
TG(18:0/18:1/20:4)	0.000936009	0.28327	0.00417002	0.00151691	0.592131	0.429294	0.336438	0.999045	0.999999	0.914728	0.8957	-0.268708	-0.0408701	0.0819096	0.151905	0.0824067	1	0.227838	0.350618	0.420613	0.351115	1.35018	1.35018	1
TG(18:1/12:0/18:1) or TG(18:2/16:0/14:0)	0.0145892	0.844922	0.115422	0.0160819	0.449365	0.589549	0.215182	0.830925	0.985176	0.999991	0.998859	-0.104063	0.075055	0.144361	0.195577	0.184607	1	0.179118	0.248425	0.299641	0.28867	1.01585	1.01585	1
TG(18:1/18:1/16:0)	0.0340541	0.976532	0.305436	0.274592	0.905379	0.102035	0.081352	0.73141	0.999998	0.995344	0.996501	-0.33725	-0.249348	-0.118298	-0.0552349	-0.122627	0	0.0879019	0.218952	0.282015	0.214623	0.803491	0.803491	1
TG(18:1/18:1/18:1)	0.00402118	0.999349	0.131933	0.0441353	0.476594	0.0812534	0.0237795	0.390945	0.998907	0.999993	0.999977	-0.228624	-0.162265	0.203127	0.0262152	0.390309	1	0.066359	0.431751	0.254839	0.618933	1.37188	1.37188	1
TG(18:1/18:1/22:6)	1.90199e-05	0.00853182	0.00137946	1.28027e-05	0.513756	0.939265	0.469659	0.991964	0.940947	0.887659	0.589628	-0.0701807	0.154969	0.162552	0.30041	0.0526359	1	0.22515	0.232733	0.370591	0.122817	0.95129	0.95129	1
TG(18:1/18:2/18:2)	0.00878029	0.303748	0.101511	0.00352244	0.714635	0.959679	0.446436	0.999986	0.904189	0.996591	0.875012	-0.237009	0.0589821	0.220282	0.343993	0.0813262	1	0.295991	0.457292	0.581003	0.318336	1.65262	1.65262	1
TG(18:2/18:1/16:0)	0.150772	1	0.461082	0.297751	0.999556	0.446852	0.286303	0.999375	0.99984	0.912311	0.860912	-0.260991	-0.189475	-0.103248	0.00983828	-0.129538	0	0.0715161	0.157744	0.27083	0.131454	0.631543	0.631543	1
TG(18:2/18:1/18:1)	0.0237461	0.929913	0.168225	0.0222614	0.841314	0.5681	0.172189	0.983027	0.976488	0.99251	0.917121	-0.229099	-0.0428084	0.184422	0.138702	0.0737488	1	0.186291	0.413521	0.367801	0.302848	1.27046	1.27046	1
TG(18:2/18:2/18:2) or TG(18:3/18:2/18:1)	0.0586564	0.426939	0.316157	0.0328349	0.990779	0.997462	0.746316	0.977727	0.932638	0.937871	0.675093	-0.141637	0.137485	0.152805	0.271163	-0.0241227	1	0.279122	0.294442	0.4128	0.117514	1.10388	1.10388	1
TG(18:2/22:5/16:0)	0.000432393	0.0225261	0.0121812	0.000286702	0.776144	0.992315	0.715607	0.961277	0.948634	0.882297	0.593755	-0.106484	0.139036	0.280229	0.339209	0.0756609	1	0.245519	0.386713	0.445692	0.182145	1.26007	1.26007	1
TG(45:0)	0.651241	0.761592	0.967485	0.602127	0.998434	0.992262	0.998568	0.99298	0.958	0.999931	0.974957	-0.038168	0.0728033	-0.040561	0.0650891	0.0844042	0	0.110971	-0.00239304	0.103257	0.122572	0.334407	0.334407	1
TG(47:0)	0.293674	0.855391	0.771976	0.213904	0.999996	0.999215	0.787228	0.982801	0.927724	0.960323	0.726564	-0.11717	0.0842695	-0.0179845	0.102123	-0.0825181	0	0.20144	0.0991858	0.219294	0.0346523	0.554571	0.554571	1
TG(47:1)	0.104791	0.891077	0.481708	0.0802373	0.590008	0.936002	0.463309	0.897055	0.941546	0.996077	0.999927	-0.114694	-0.0169592	-0.0696212	0.0574316	0.284874	0	0.0977347	0.0450727	0.172126	0.399568	0.714501	0.714501	1
TG(47:2)	0.0643062	0.542308	0.237756	0.0388723	0.702623	0.966083	0.675173	0.996835	0.977449	0.99999	0.989446	-0.184356	0.0956058	0.01075	0.114917	0.302491	1	0.279962	0.195106	0.299273	0.486847	1.26119	1.26119	1
TG(48:0)	3.90444e-05	0.587587	0.0136908	3.7996e-05	0.140675	0.361703	0.0117785	0.61195	0.759652	0.999587	0.977433	-0.226908	-0.0797799	0.223954	0.354631	0.16877	1	0.147128	0.450861	0.581539	0.395677	1.57521	1.57521	1
TG(48:1)	0.00295811	0.998391	0.108242	0.0117367	0.349671	0.198813	0.0296209	0.458503	0.977265	0.999446	0.999837	-0.141236	-0.0724633	0.130475	0.0983056	0.2207	1	0.0687725	0.271711	0.239541	0.361936	0.94196	0.94196	1
TG(48:3)	0.0124977	0.360122	0.0924688	0.00664899	0.55744	0.925213	0.49681	0.994788	0.961345	0.999909	0.975038	-0.256869	-0.0619435	0.233537	0.219516	0.283292	1	0.194926	0.490406	0.476385	0.540161	1.70188	1.70188	1
TG(49:1)	0.0432859	0.994299	0.365612	0.0485937	0.796154	0.60407	0.133807	0.907416	0.944059	0.99999	0.976951	-0.180577	-0.124867	0.0620458	0.143845	0.253639	1	0.0557104	0.242623	0.324422	0.434216	1.05697	1.05697	1
TG(49:2)	0.104666	0.970447	0.421005	0.0857904	0.94355	0.785138	0.315153	0.996	0.968113	0.995808	0.926075	-0.169489	-0.032885	0.0834888	0.149651	0.0692105	0	0.136604	0.252978	0.31914	0.2387	0.947421	0.947421	1
TG(49:3)	0.443566	0.796193	0.848122	0.825445	0.925412	1	1	0.565378	1	0.602426	0.586257	0.0743322	0.0860777	0.254223	0.094671	0.0770662	0	0.0117455	0.179891	0.0203388	0.002734	0.214709	0.214709	1
TG(50:0)	5.45469e-05	0.648283	0.0147314	8.45988e-05	0.0871474	0.32644	0.0153608	0.443614	0.832987	0.993518	0.998762	-0.238217	-0.0665685	0.157237	0.213289	0.319655	1	0.171649	0.395454	0.451506	0.557872	1.57648	1.57648	1
TG(50:0)	0.0617817	0.99985	0.363763	0.112576	0.999958	0.457028	0.163538	1	0.99193	0.831158	0.643894	-0.152493	-0.151802	0.107678	0.18302	0.00225241	0	0.000690731	0.260171	0.335513	0.154746	0.751121	0.751121	1
TG(50:1)	1.88485e-05	0.91964	0.00967474	8.36987e-05	0.14724	0.0915119	0.00256143	0.383155	0.887799	0.999954	0.987535	-0.16012	-0.0888255	0.156331	0.234104	0.262871	1	0.0712945	0.316451	0.394224	0.422991	1.20496	1.20496	1
TG(50:1)	0.0415106	0.741964	0.350643	0.0278707	0.999994	0.951639	0.405956	0.96312	0.894722	0.801302	0.407019	-0.12056	-0.0137135	0.212409	0.274973	0.0874731	1	0.106846	0.332969	0.395533	0.208033	1.04338	1.04338	1
TG(50:2)	0.00954565	0.99998	0.207056	0.0234194	0.86806	0.249504	0.0321536	0.892699	0.962001	0.993008	0.900301	-0.243886	-0.202069	-0.0466319	0.138603	-0.0930598	1	0.0418168	0.197254	0.382489	0.150826	0.772385	0.772385	1
TG(50:3)	0.00780467	0.560158	0.0595404	0.00511439	0.769108	0.701443	0.272779	0.999102	0.97836	0.977909	0.863188	-0.185346	-0.0273186	0.198274	0.278072	-0.00534015	1	0.158028	0.38362	0.463418	0.180006	1.18507	1.18507	1
TG(50:3)	0.0802857	0.99924	0.324322	0.12758	0.979985	0.459741	0.214862	0.993654	0.997572	0.964116	0.897673	-0.149978	-0.11193	0.0769191	0.105813	-0.0273553	0	0.0380476	0.226897	0.255791	0.122622	0.643357	0.643357	1
TG(50:5)	0.0100457	0.156366	0.116921	0.00599848	0.98368	0.997926	0.75167	0.916284	0.930353	0.846711	0.509982	-0.19757	-0.0124871	0.165459	0.217991	0.00880407	1	0.185083	0.363029	0.415561	0.206375	1.17005	1.17005	1
TG(51:1)	0.00575615	0.968563	0.108727	0.00899283	0.541677	0.354144	0.0604543	0.784559	0.964513	0.999993	0.985206	-0.158666	-0.0668924	0.0883623	0.100959	0.233769	1	0.091774	0.247029	0.259626	0.392436	0.990864	0.990864	1
TG(51:2)	0.0324686	0.999285	0.203772	0.0675607	0.91714	0.310263	0.122419	0.957271	0.997758	0.981039	0.934991	-0.119374	-0.064555	0.127772	0.156926	0.146997	0	0.0548188	0.247146	0.2763	0.266371	0.844635	0.844635	1
TG(51:2)	0.56805	0.936535	0.976898	0.945929	0.997566	0.692153	0.563921	0.99989	0.999967	0.958471	0.935929	-0.012241	-0.126452	-0.0191767	0.0504371	-0.00833153	0	-0.114211	-0.00693574	0.0626781	0.00390945	-0.054559	0.054559	-1
TG(51:3)	0.190427	0.930386	0.488916	0.223179	0.999487	0.906079	0.686152	0.955226	0.996774	0.72494	0.55619	-0.063306	0.00821519	0.156892	0.252921	0.0254707	0	0.0715212	0.220198	0.316227	0.0887767	0.696723	0.696723	1
TG(51:4)	0.085949	0.502807	0.500397	0.0717115	0.99996	0.999931	0.836556	0.815359	0.921195	0.789044	0.423565	-0.0708827	0.0311822	0.229885	0.343342	0.0267875	0	0.102065	0.300768	0.414225	0.0976702	0.914728	0.914728	1
TG(52:0)	0.000586167	0.828914	0.0405455	0.00103737	0.159866	0.354717	0.0364182	0.489513	0.920446	0.995482	0.999821	-0.229766	-0.121648	0.0389996	0.0683533	0.120032	1	0.108118	0.268766	0.298119	0.349798	1.0248	1.0248	1
TG(52:2)	0.136327	0.822883	0.757685	0.729301	0.999988	0.195737	0.156103	0.948279	1	0.961087	0.960963	-0.263584	-0.325112	-0.131586	-0.0891283	-0.332996	0	-0.0615278	0.131998	0.174456	-0.0694124	0.175513	0.175513	1
TG(52:3)	0.336462	0.954855	0.899606	0.827809	0.980153	0.539155	0.409777	0.999929	0.999977	0.798	0.745021	-0.185036	-0.244139	-0.08515	-0.0893871	-0.293088	0	-0.059103	0.0998865	0.0956493	-0.108052	0.0283808	0.0283808	1
TG(52:4)	0.378721	0.998782	0.867309	0.516201	0.975808	0.952039	0.691684	0.94185	0.987888	0.752768	0.524651	-0.0521917	-0.0697225	0.0783513	0.136032	-0.14688	0	-0.0175308	0.130543	0.188224	-0.0946884	0.206548	0.206548	1
TG(52:5)	0.0708818	0.57084	0.466962	0.0514163	0.999999	0.998648	0.711192	0.875875	0.898633	0.805444	0.41615	-0.183581	0.0445349	0.218075	0.29593	0.0082544	0	0.228116	0.401656	0.47951	0.191835	1.30112	1.30112	1
TG(52:6)	0.00323896	0.0949442	0.0862842	0.00171349	0.981829	0.999268	0.672233	0.872059	0.858535	0.814361	0.387337	-0.148654	0.0538986	0.0731615	0.343432	0.073189	1	0.202553	0.221816	0.492086	0.221843	1.1383	1.1383	1
TG(53:2)	0.0526389	1	0.210059	0.177599	0.89982	0.217733	0.185219	0.902778	0.999999	0.987386	0.989084	-0.0454353	0.00247706	0.202666	0.0725221	0.152399	0	0.0479124	0.248101	0.117957	0.197835	0.611806	0.611806	1
TG(53:3)	0.212991	0.996487	0.47775	0.287039	0.999997	0.692896	0.495731	0.999856	0.99958	0.860809	0.778754	-0.0964866	-0.023647	0.123224	0.0216228	0.140342	0	0.0728395	0.219711	0.118109	0.236828	0.647488	0.647488	1
TG(53:4)	0.10105	0.762231	0.463037	0.0915363	0.999777	0.979751	0.664509	0.898582	0.960005	0.733327	0.422492	-0.119717	0.0420174	0.147341	0.208286	-0.00403163	0	0.161735	0.267058	0.328003	0.115686	0.872482	0.872482	1
TG(53:5)	0.019297	0.199319	0.390685	0.0195071	0.999687	0.999606	0.875259	0.561598	0.816001	0.677924	0.230055	-0.0718588	0.135796	0.142446	0.368407	0.0581667	1	0.207654	0.214305	0.440266	0.130026	0.992251	0.992251	1
TG(54:1)	4.93501e-05	0.890508	0.0171412	0.000262653	0.0533774	0.162735	0.00848966	0.200545	0.912317	0.969553	0.999993	-0.174402	-0.169523	0.163321	0.0934359	0.323955	1	0.00487908	0.337723	0.267838	0.498357	1.1088	1.1088	1
TG(54:2)	9.83223e-06	0.998968	0.00897514	0.000336931	0.0867568	0.0201844	0.00102562	0.127841	0.973842	0.997616	0.999992	-0.320249	-0.220329	0.266276	0.118823	0.407083	1	0.0999202	0.586525	0.439071	0.727332	1.85285	1.85285	1
TG(54:3)	0.0523696	0.952438	0.502022	0.319227	0.947057	0.165009	0.0739496	0.76582	0.999716	0.998104	0.992236	-0.12565	-0.247678	0.0546369	0.0311124	0.0717366	0	-0.122029	0.180287	0.156762	0.197386	0.412407	0.412407	1
TG(54:4)	0.237815	0.999827	0.663735	0.398376	0.998615	0.568615	0.311095	0.995441	0.998121	0.97686	0.928487	-0.130549	-0.164749	0.0736653	0.054368	-0.0203154	0	-0.0341994	0.204215	0.184917	0.110234	0.465166	0.465166	1
TG(54:5)	0.000616618	0.500507	0.0267005	0.00042326	0.972565	0.573251	0.0822097	0.99658	0.898828	0.692748	0.30241	-0.315876	-0.0664149	0.142169	0.248268	-0.0682261	1	0.249461	0.458045	0.564144	0.24765	1.5193	1.5193	1
TG(54:6)	0.147652	0.634209	0.47668	0.0944706	0.68011	0.996621	0.792388	0.989947	0.958073	0.999405	0.999356	-0.202745	0.0370138	0.153552	0.207729	0.121166	0	0.239759	0.356297	0.410474	0.323911	1.33044	1.33044	1
TG(54:7)	0.0484866	0.18276	0.447533	0.0268635	0.9453	0.99723	0.928244	0.976681	0.819204	0.996644	0.814504	-0.241308	0.133156	0.12273	0.25757	0.0206344	1	0.374464	0.364038	0.498878	0.261942	1.49932	1.49932	1
TG(55:5)	0.0221366	0.661695	0.0859787	0.0200293	0.966014	0.701065	0.416975	0.999826	0.997219	0.861262	0.729627	-0.0881357	0.0628034	0.104531	0.28488	0.101836	1	0.150939	0.192667	0.373015	0.189972	0.906593	0.906593	1
TG(56:2)	2.10666e-05	0.999814	0.030823	0.000355411	0.118896	0.0493455	0.000755529	0.151295	0.863898	0.991598	0.999649	-0.218307	-0.162256	0.138025	0.156509	0.270961	1	0.056051	0.356332	0.374816	0.489269	1.27647	1.27647	1
TG(56:3)	7.29732e-05	0.886866	0.00672248	0.000264182	0.35028	0.0862014	0.00878995	0.706079	0.978353	0.995156	0.934615	-0.170987	-0.0528467	0.201313	0.225521	0.0976172	1	0.11814	0.3723	0.396507	0.268604	1.15555	1.15555	1
TG(56:4)	2.93571e-05	0.627455	0.00324218	5.70122e-05	0.268992	0.147232	0.0128853	0.784479	0.957599	0.995924	0.915515	-0.22132	-0.147586	0.214861	0.205814	0.278037	1	0.0737339	0.436181	0.427134	0.499357	1.43641	1.43641	1
TG(56:4)	0.00187439	0.970152	0.0867854	0.00258618	0.941764	0.299022	0.0216826	0.995755	0.898859	0.903875	0.560707	-0.194244	-0.0493534	0.201161	0.123922	0.150107	1	0.144891	0.395405	0.318166	0.344351	1.20281	1.20281	1
TG(56:6)	0.00290515	0.158293	0.0278887	0.00243294	0.976751	0.91183	0.59228	0.93397	0.98721	0.682269	0.445121	-0.198536	0.0375276	0.185896	0.147897	-0.152335	1	0.236064	0.384432	0.346434	0.046201	1.01313	1.01313	1
TG(56:9)	0.000973388	0.0167313	0.0137088	0.00230324	0.987391	0.997895	0.967116	0.633286	0.998456	0.531444	0.385975	-0.0263691	0.28673	0.174305	0.227383	0.0504375	1	0.313099	0.200674	0.253752	0.0768066	0.844332	0.844332	1
TG(58:6)	4.79117e-08	0.0498204	0.000251168	2.94294e-08	0.0290501	0.424555	0.00790572	0.716588	0.627867	0.999961	0.923586	-0.265146	-0.00964237	0.134654	0.27108	0.261488	1	0.255504	0.3998	0.536227	0.526634	1.71816	1.71816	1
TG(58:9)	8.68893e-05	0.0039036	0.00832171	9.94547e-05	0.897993	0.999995	0.860487	0.717256	0.916639	0.714891	0.340713	-0.0751248	0.156108	0.131615	0.260003	-0.0865651	1	0.231232	0.20674	0.335128	-0.0114403	0.76166	0.76166	1
TG(O-52:2) or TG(P-52:1)	0.269305	0.514295	0.976019	0.999474	0.998813	0.251686	0.404208	0.959363	0.995714	0.9681	0.994369	0.0267499	-0.0330335	0.15948	0.0630214	-0.00532328	0	-0.0597834	0.13273	0.0362715	-0.0320731	0.0771453	0.0771453	1
TG(49:0)	0.012074	0.881091	0.254991	0.00718094	0.629108	0.775882	0.106464	0.923169	0.797429	0.999998	0.957487	-0.223677	-0.108024	0.0333023	0.15419	0.187965	1	0.115653	0.256979	0.377866	0.411642	1.16214	1.16214	1
2-OH-Butanoic Acid	0.0137466	0.987281	0.96317	0.0461624	0.777325	0.794028	0.0110322	0.591124	0.324559	0.959209	0.980072	-0.0703258	-0.058046	0.0171491	0.208462	0.233412	1	0.0122798	0.0874749	0.278787	0.303738	0.68228	0.68228	1
3-OH-Benzoic Acid	0.162644	0.145243	0.990678	0.688043	0.99998	0.467014	0.881716	0.564622	0.944728	0.995132	0.896153	0.529846	0.529846	0.529846	0.529846	0.529846	0	0	0	0	0	0	0	0
3-OH-Butanoic Acid	0.000184202	0.915188	0.531511	9.40989e-05	0.47852	0.940417	0.00295828	0.800457	0.0735939	0.97747	0.78441	-0.449925	-0.295602	-0.10531	0.162786	-0.128496	1	0.154323	0.344615	0.612711	0.321428	1.43308	1.43308	1
5-OH-1H-Indole-3-Acetic Acid	0.147109	0.130116	0.993803	0.74997	0.99995	0.41014	0.812287	0.529108	0.956425	0.995423	0.910335	0.560072	0.560072	0.560072	0.560072	0.560072	0	0	0	0	0	0	0	0
Alanine	0.0486448	0.580427	0.541287	0.0654418	0.137324	0.999771	0.756317	0.609266	0.887437	0.711255	0.961297	-0.16676	-0.13101	0.00599004	0.0513469	0.366326	0	0.0357502	0.17275	0.218107	0.533086	0.959694	0.959694	1
Arachidonic acid	0.933887	0.955995	0.999953	1	0.999997	0.941262	0.960081	0.988575	0.999959	1	0.999997	-0.183462	-0.222787	-0.0809719	-0.161956	-0.0481846	0	-0.039325	0.10249	0.0215056	0.135277	0.219947	0.219947	1
Asparagine	0.963757	0.99825	0.999365	0.995672	0.999067	0.999999	0.963387	0.999994	0.97898	0.999979	0.988691	0.128968	0.137178	0.117414	0.120723	0.0911379	0	0.00821012	-0.0115536	-0.00824503	-0.0378298	-0.0494183	0.0494183	-1
Aspartic Acid	0.574698	0.769239	0.488095	0.955989	0.994416	0.983213	0.992428	0.99805	0.884613	0.967673	1	-0.0395409	-0.14412	-0.127046	-0.127046	-0.0193105	0	-0.104579	-0.0875054	-0.0875054	0.0202304	-0.259359	0.259359	-1
Cholesterol	0.0128582	0.370618	0.591026	0.738001	0.90535	0.017	0.983331	0.280165	0.0821721	0.999988	0.483665	0.187593	0.163024	-0.0258768	0.149941	-0.105827	1	-0.024569	-0.21347	-0.0376519	-0.29342	-0.56911	0.56911	-1
Citric acid	0.0435763	0.152335	0.999688	0.624756	0.296314	0.152581	0.924966	0.981724	0.576247	0.267456	0.829851	-0.297338	-0.0759828	-0.163711	-0.0873249	0.165522	0	0.221356	0.133628	0.210013	0.462861	1.02786	1.02786	1
Decanoic acid	0.550641	0.988161	0.836328	0.480069	0.960543	0.977015	0.783485	0.995521	0.989173	1	0.997408	-0.0416682	-0.142078	-0.0416682	-0.13274	-0.0472389	0	-0.10041	0	-0.0910721	-0.00557067	-0.197053	0.197053	-1
Fructose	0.280437	0.913779	0.703569	0.999793	0.705681	0.98786	0.965674	0.378634	0.812127	0.242366	0.646769	-0.19681	-0.199225	-0.165731	-0.0963242	0.0482283	0	-0.00241485	0.0310789	0.100486	0.245038	0.374188	0.374188	1
Fumaric Acid	0.916578	0.986669	0.991349	0.997771	1	0.891283	0.999786	0.997891	0.948492	0.998575	0.999627	-0.286722	-0.232418	-0.232418	-0.179785	-0.103933	0	0.054304	0.054304	0.106937	0.182789	0.398334	0.398334	1
Glutamic Acid	0.572447	0.998816	0.9707	0.731581	0.959183	0.906901	0.568355	0.91439	0.985182	0.998954	0.99999	0.0269973	-0.110043	-0.0743077	0.0752158	0.15563	0	-0.137041	-0.101305	0.0482185	0.128632	-0.0614947	0.0614947	-1
Glutamine	0.249062	0.527801	0.885296	0.998841	0.636636	0.987732	0.387211	0.992255	0.776838	0.946021	0.538166	0.0136808	0.0946883	0.146917	0.0477775	0.223504	0	0.0810075	0.133236	0.0340967	0.209824	0.458164	0.458164	1
Glycerol-3-P	0.725935	1	0.997409	0.980866	0.844065	0.998236	0.976918	0.854032	0.919298	0.937021	0.654759	-0.0696205	-0.031539	-0.189556	-0.135151	-0.210454	0	0.0380815	-0.119935	-0.0655307	-0.140833	-0.288218	0.288218	-1
Glycine	0.90433	0.989199	0.985052	0.999903	0.991475	0.99999	0.973583	0.946676	0.96797	0.939178	0.996528	0.138283	0.15424	0.0381546	0.115252	0.217268	0	0.0159564	-0.100129	-0.0230316	0.078985	-0.028219	0.028219	-1
Indole-3-Latic Acid	0.411315	0.64662	0.997687	0.993507	0.96431	0.514158	0.891348	0.566522	0.956614	0.992626	0.891504	0.0267255	-0.00318833	0.0853095	0.0562209	0.0560175	0	-0.0299138	0.058584	0.0294954	0.029292	0.0874576	0.0874576	1
Indole-3-Propionic Acid	0.287836	0.750804	0.937382	0.93979	0.999977	0.333331	0.301764	0.921222	0.999998	0.994592	0.99581	-0.172675	-0.0560684	-0.153696	-0.284477	-0.204769	0	0.116607	0.0189796	-0.111802	-0.0320936	-0.00830871	0.00830871	-1
Isoleucine	0.0203448	0.50615	0.911634	0.999761	0.132678	0.143577	0.420871	0.644161	0.962295	0.0403425	0.108733	0.0347951	-0.0869811	0.0508795	0.030395	-0.427108	1	-0.121776	0.0160844	-0.00440002	-0.461903	-0.571995	0.571995	-1
Lactic Acid	0.792979	0.999999	0.998138	0.969992	0.898602	0.998882	0.963473	0.89011	0.905416	0.82714	0.987711	-0.210852	-0.194534	-0.227627	-0.248212	-0.0985601	0	0.0163181	-0.0167749	-0.0373602	0.112292	0.074475	0.074475	1
Leucine	0.489103	0.852868	0.953146	0.998075	0.974758	0.477416	0.702145	1	0.993739	0.837176	0.934985	0.0891769	-0.00310755	0.0428481	0.0960241	-0.0671713	0	-0.0922845	-0.0463288	0.00684712	-0.156348	-0.288114	0.288114	-1
Linoleic Acid	0.204518	0.673936	0.69883	0.147053	0.601266	0.999995	0.856818	0.969964	0.913423	0.979691	1	-0.16387	0.0915036	0.0734678	0.136467	0.0625744	0	0.255374	0.237338	0.300337	0.226444	1.01949	1.01949	1
Lysine	0.0632002	0.0257195	0.615971	0.730372	0.973237	0.688447	0.462782	0.754686	0.999151	0.997806	0.999862	0.120587	0.284231	0.184588	0.215354	0.131481	1	0.163643	0.0640005	0.0947666	0.010894	0.333304	0.333304	1
Malic Acid	0.370844	0.987458	0.693721	0.978911	0.988518	0.405563	0.999988	0.999748	0.379238	0.69105	0.999939	-0.213666	-0.221214	-0.206118	-0.0607548	-0.060801	0	-0.00754781	0.00754781	0.152911	0.152865	0.305777	0.305777	1
Methionine	0.665915	0.586339	0.997228	0.931173	0.970342	0.853299	0.970483	0.998964	0.994364	0.994997	0.999936	-0.0577497	-0.0306971	-0.0729683	-0.0070192	0.0220986	0	0.0270526	-0.0152186	0.0507305	0.0798483	0.142413	0.142413	1
Oleic Acid	0.037948	0.779908	0.0549676	0.161528	0.297147	0.473603	0.792311	0.729082	0.980003	0.9999	0.984449	-0.0851146	0.0563535	0.256775	0.253085	0.231701	0	0.141468	0.34189	0.3382	0.316816	1.13837	1.13837	1
Palmitic Acid	0.569451	0.999104	0.788951	0.860136	0.983591	0.653801	0.733684	0.958963	0.999664	0.999586	0.999991	0.123666	0.154474	0.12932	0.21688	0.12692	0	0.0308079	0.00565392	0.093214	0.00325436	0.13293	0.13293	1
Phenylalanine	0.0547337	0.969425	0.992073	0.222197	0.64707	0.845677	0.0543411	0.402032	0.565431	0.836454	0.999997	-0.0516138	0.0288433	-0.011786	0.0767305	-0.123089	0	0.0804571	0.0398277	0.128344	-0.0714754	0.177154	0.177154	1
Proline	0.924731	0.999995	0.992647	0.997447	0.982392	0.995991	0.994931	0.977138	0.950457	0.929067	0.997226	0.213108	0.299152	0.293857	0.283211	0.208518	0	0.0860441	0.0807484	0.0701026	-0.00459062	0.232304	0.232304	1
Serine	0.255208	0.334114	0.273069	0.916821	0.937867	0.998873	0.864953	0.996241	0.771251	0.984878	0.999196	0.0657774	-0.103136	-0.12585	0.0578848	-0.0666985	0	-0.168914	-0.191627	-0.00789251	-0.132476	-0.500909	0.500909	-1
Stearic Acid	0.434939	0.979336	0.751006	0.998992	0.951905	0.4237	0.998343	0.824259	0.620874	0.999993	0.906855	0.104272	0.154528	0.254382	0.203596	0.138304	0	0.0502553	0.15011	0.0993235	0.0340315	0.33372	0.33372	1
Succinic Acid	0.527166	0.86128	0.98166	0.988953	0.854714	0.996664	0.602491	0.994611	0.86332	0.9729	0.69851	0.0400004	-0.0475646	-0.0208051	-0.0565815	-0.0385966	0	-0.0875651	-0.0608056	-0.096582	-0.0785971	-0.32355	0.32355	-1
Threonine	0.877947	0.910538	1	0.999966	0.973093	0.941844	0.950066	0.999987	0.999993	0.978959	0.98339	0.145134	0.0845417	0.0950546	0.162451	-0.114323	0	-0.0605923	-0.0500795	0.0173169	-0.259457	-0.352812	0.352812	-1
Tyrosine	0.64403	0.795005	0.99907	0.999744	0.955542	0.938339	0.894151	0.637647	0.999991	0.916968	0.927547	0.154044	0.20752	0.244822	0.305146	0.36366	0	0.0534764	0.090778	0.151102	0.209616	0.504973	0.504973	1
Valine	0.762058	0.999937	0.841264	0.998879	0.999492	0.893758	0.995032	0.99831	0.721157	0.907545	0.999998	0.0584581	0.0172004	0.0250951	0.0250951	-0.124594	0	-0.0412576	-0.0333629	-0.0333629	-0.183052	-0.291035	0.291035	-1

## Sheet: Steatosis
Rownames	ANOVA.P	1-0	2-0	3-0	2-1	3-1	3-2	Median.0	Median.1	Median.2	Median.3	Significance.Flag	Change.1	Change.2	Change.3	Change.Sum	Change.Sum.Absolute	Change.Direction
CE(16:0) + CE(18:1)	0.52509	0.965316	0.979317	0.844556	0.994861	0.700599	0.557984	-0.042211	0.000359824	-0.10675	-0.0105572	0	0.0425709	-0.0645385	0.0316539	0.00968624	0.00968624	1
CE(18:0)	0.0163614	0.985584	0.998982	0.669791	0.91629	0.0741646	0.0137939	-0.267025	0.0640474	-0.0115022	0.183807	1	0.331072	0.255523	0.450832	1.03743	1.03743	1
CE(18:2)	0.136979	0.987915	0.983291	0.988141	0.999342	0.187297	0.152638	0.133374	0.138659	0.0704152	0.304643	0	0.00528443	-0.062959	0.171269	0.113594	0.113594	1
Cer(d18:1/23:0)	0.00351403	0.125954	0.433577	0.0654453	0.135526	0.815466	0.0170259	-0.556308	0.0383315	-0.122122	0.21016	1	0.59464	0.434186	0.766468	1.79529	1.79529	1
Cer(d18:1/24:0)	0.0237037	0.310882	0.548776	0.138112	0.583484	0.543267	0.0545398	-0.422472	0.045136	-0.0736604	0.170883	0	0.467608	0.348811	0.593354	1.40977	1.40977	1
DG(18:1/18:1))	0.06353	0.143672	0.185004	0.0631744	0.981252	0.684152	0.458849	-0.782367	0.00667088	-0.0940613	0.0453685	0	0.789038	0.688306	0.827735	2.30508	2.30508	1
CE(20:4)	0.715315	0.999971	0.997243	0.975972	0.961622	0.662358	0.911147	0.0934517	-0.0113786	-0.0514718	-0.0338144	0	-0.10483	-0.144924	-0.127266	-0.37702	0.37702	-1
LPC(16:0e)	0.12878	0.821088	0.428299	0.613608	0.17212	0.692019	0.811016	-0.0242314	0.0118195	-0.213939	-0.0455304	0	0.036051	-0.189707	-0.0212989	-0.174955	0.174955	-1
LPC(16:0p)	0.0223006	0.740838	0.260426	0.34816	0.0502385	0.19407	0.955638	0.446222	0.0911744	-0.200807	-0.091505	0	-0.355047	-0.647028	-0.537727	-1.5398	1.5398	-1
LPC(16:1)	0.180148	0.398788	0.726102	0.696152	0.347701	0.468079	0.998532	-0.149428	0.133295	-0.0193327	-0.0338126	0	0.282723	0.130095	0.115615	0.528434	0.528434	1
LPC(18:0)	0.505113	0.994092	0.997492	0.997115	0.491072	0.998349	0.627909	-0.179206	0.202258	0.0322888	0.0713766	0	0.381464	0.211495	0.250582	0.843541	0.843541	1
LPC(18:1)	0.000203087	0.578835	0.999323	0.999998	0.0017331	0.000461037	0.972632	-0.135256	0.226687	-0.0784364	-0.226863	1	0.361943	0.05682	-0.0916064	0.327157	0.327157	1
LPC(18:2)	0.0160814	0.723979	0.99841	0.998532	0.0294199	0.0349825	0.999999	-0.221425	0.283501	0.0684279	0.0327855	1	0.504926	0.289853	0.25421	1.04899	1.04899	1
LPC(20:3)	0.0876238	0.133643	0.361687	0.231354	0.332849	0.847659	0.846135	-0.628952	0.18487	0.0667458	0.0574155	0	0.813822	0.695698	0.686367	2.19589	2.19589	1
LPC(20:4)	0.0128866	0.714202	0.994229	0.999829	0.055145	0.0143592	0.95035	-0.0968095	0.278011	0.0935925	-0.0780581	1	0.374821	0.190402	0.0187514	0.583974	0.583974	1
LPC(22:5)	0.171857	0.99975	0.970125	0.937133	0.328965	0.164508	0.975305	0.312781	0.169769	-0.0528856	-0.128612	0	-0.143012	-0.365666	-0.441393	-0.950071	0.950071	-1
LPC(22:6)	0.00836774	0.764606	0.999657	0.999986	0.0304013	0.0111211	0.977641	0.0760877	0.206449	-0.0500972	-0.0654898	1	0.130361	-0.126185	-0.141578	-0.137401	0.137401	-1
PC(16:0/16:0)	0.515436	0.821452	0.814504	0.958775	0.999966	0.677544	0.656452	-0.187649	-0.127177	0.0706099	0.0829518	0	0.0604727	0.258259	0.270601	0.589334	0.589334	1
PC(16:0/18:1)	0.590655	0.738855	0.836627	0.664035	0.941698	0.979682	0.786022	-0.340483	-0.0196952	0.0109559	0.157267	0	0.320788	0.351439	0.497749	1.16998	1.16998	1
PC(16:0e/18:1(9Z))	0.663571	0.996815	0.964422	0.939399	0.832668	0.668364	0.989799	0.0389025	0.0570758	-0.00810397	-0.0619926	0	0.0181732	-0.0470065	-0.100895	-0.129728	0.129728	-1
PC(18:0/18:0)	0.771469	0.998415	0.991318	0.999955	0.977818	0.912206	0.724507	0.122978	0.0217476	0.00339847	0.0844693	0	-0.101231	-0.11958	-0.0385089	-0.259319	0.259319	-1
PC(18:0p/18:1(9Z))	0.762322	0.961581	0.887119	0.969364	0.878038	0.999525	0.84057	0.338368	0.0527128	0.0287751	0.0623513	0	-0.285655	-0.309593	-0.276017	-0.871264	0.871264	-1
PC(18:0p/22:6)	0.637569	0.945244	0.902893	0.990807	0.976387	0.861261	0.642596	0.638345	0.0575514	-0.0711824	0.181569	0	-0.580793	-0.709527	-0.456776	-1.7471	1.7471	-1
PC(30:0)	0.383492	0.998721	0.990875	0.899886	0.968651	0.343748	0.620596	-0.316877	-0.0338698	0.105398	0.147655	0	0.283007	0.422275	0.464532	1.16981	1.16981	1
PC(31:0)	0.530403	0.754717	0.900822	0.728067	0.780167	0.998749	0.712292	-0.98526	0.0787139	0.00806673	0.117455	0	1.06397	0.993327	1.10271	3.16002	3.16002	1
PC(31:0)	0.593133	0.935464	0.996036	0.938199	0.658845	0.999996	0.697247	-0.303016	0.150401	-0.09135	0.0606	0	0.453417	0.211666	0.363616	1.0287	1.0287	1
PC(32:1)	0.1895	0.966241	0.817499	0.682562	0.568951	0.192468	0.886023	-0.448179	-0.0395314	0.116573	0.140885	0	0.408647	0.564752	0.589063	1.56246	1.56246	1
PC(32:2)	0.274772	0.59763	0.511767	0.340589	0.973469	0.550838	0.808177	-0.585897	0.0586671	0.227436	0.197847	0	0.644564	0.813333	0.783745	2.24164	2.24164	1
PC(33:0)	0.224833	0.994564	0.822948	0.980752	0.210834	0.975445	0.461665	-0.143941	0.193713	-0.0421459	-0.0108005	0	0.337654	0.101795	0.133141	0.57259	0.57259	1
PC(33:1)	0.700275	0.966103	0.999476	0.982711	0.679662	0.990989	0.861914	-0.31688	0.0602425	-0.00906947	0.0206941	0	0.377123	0.307811	0.337574	1.02251	1.02251	1
PC(34:2)	0.181558	0.772312	0.811637	0.460898	0.995878	0.402493	0.291431	-0.0815279	-0.00635602	0.044583	0.23305	0	0.0751719	0.126111	0.314578	0.51586	0.51586	1
PC(34:3)	0.0717236	0.8429	0.408569	0.55228	0.101235	0.421594	0.898538	-0.263968	-0.150753	0.14636	0.00650382	0	0.113215	0.410328	0.270472	0.794015	0.794015	1
PC(35:1)	0.155476	0.993652	0.969265	0.997165	0.110167	0.485841	0.87022	-0.24012	0.116663	-0.0414207	0.0206952	0	0.356784	0.1987	0.260816	0.816299	0.816299	1
PC(35:2)	0.31182	0.990912	0.990521	0.999978	0.235335	0.731234	0.855813	-0.127988	0.101542	-0.0298969	0.0707776	0	0.22953	0.0980909	0.198765	0.526386	0.526386	1
PC(35:3)	0.148724	0.836779	0.998154	0.882736	0.156565	0.99033	0.31486	-0.391322	0.198617	0.0610192	0.223877	0	0.589939	0.452341	0.615199	1.65748	1.65748	1
PC(35:4)	0.634123	0.875213	0.978824	0.966045	0.675328	0.820017	0.996207	-0.275178	0.233442	0.104554	-0.0304415	0	0.50862	0.379732	0.244736	1.13309	1.13309	1
PC(36:1)	0.203879	0.978403	0.946489	0.726768	0.964183	0.199099	0.440541	-0.150506	0.033429	0.172647	0.200133	0	0.183935	0.323153	0.350639	0.857727	0.857727	1
PC(36:2)	0.550629	0.556042	0.660612	0.532752	0.955473	0.999256	0.924544	-0.0462959	0.0939092	0.152159	0.247812	0	0.140205	0.198455	0.294108	0.632768	0.632768	1
PC(36:2)	0.353304	0.796316	0.970592	0.814322	0.447748	0.999694	0.539265	-0.521013	0.144399	0.0860545	0.16535	0	0.665412	0.607067	0.686363	1.95884	1.95884	1
PC(36:3)	0.0173509	0.357673	0.282506	0.0757924	0.967544	0.0776117	0.213722	-0.633184	0.0512873	0.168752	0.252132	0	0.684471	0.801936	0.885316	2.37172	2.37172	1
PC(36:4)	0.677576	0.777717	0.895975	0.785748	0.864587	0.999986	0.890562	0.0668117	-0.0212094	0.00535722	0.0253271	0	-0.0880212	-0.0614545	-0.0414846	-0.19096	0.19096	-1
PC(36:4)	0.655892	0.820022	0.8184	0.685529	0.999999	0.882077	0.889813	-0.373341	0.127938	0.158876	0.147761	0	0.501279	0.532217	0.521101	1.5546	1.5546	1
PC(36:4)	0.590494	0.541522	0.64562	0.579293	0.956317	0.998345	0.987798	-0.498767	0.118753	0.10704	0.142393	0	0.61752	0.605807	0.64116	1.86449	1.86449	1
PC(36:4)	0.544709	0.945687	0.785866	0.846886	0.622093	0.846753	0.984511	-0.639754	-0.389327	-0.343872	-0.436176	0	0.250428	0.295882	0.203578	0.749888	0.749888	1
PC(36:5)	0.575501	0.886538	0.711705	0.795913	0.709663	0.933624	0.971511	-0.0497555	-0.0344644	0.0956623	-0.0826053	0	0.0152911	0.145418	-0.0328497	0.127859	0.127859	1
PC(37:2)	0.498345	0.905535	0.988971	0.878847	0.667042	0.996508	0.55751	-0.100093	0.0747571	0.0538366	0.0848199	0	0.17485	0.153929	0.184913	0.513692	0.513692	1
PC(37:3)	0.282452	0.747925	0.898977	0.599831	0.767933	0.876087	0.336215	-0.432104	0.193317	0.185164	0.179233	0	0.62542	0.617267	0.611337	1.85402	1.85402	1
PC(37:4)	0.597959	0.81938	0.934343	0.958519	0.815619	0.671905	0.993084	-0.207493	0.106887	0.107647	-0.015829	0	0.31438	0.31514	0.191664	0.821184	0.821184	1
PC(37:5)	0.26155	0.295142	0.504466	0.483486	0.661256	0.749312	0.999469	-0.776142	0.15685	0.065012	-0.0386931	0	0.932992	0.841154	0.737449	2.5116	2.5116	1
PC(38:3)	0.000197143	0.473912	0.155157	0.0341678	0.162908	0.000515272	0.225119	-0.381523	-0.0205436	0.235573	0.359439	1	0.36098	0.617097	0.740962	1.71904	1.71904	1
PC(38:4)	0.69461	0.987207	0.929875	0.915462	0.823421	0.76115	0.999075	-0.393541	0.0274472	0.262455	0.18558	0	0.420988	0.655996	0.579121	1.65611	1.65611	1
PC(38:5)	0.460814	0.759209	0.884105	0.953463	0.859794	0.496757	0.921772	-0.38352	0.204433	0.077202	-0.00767374	0	0.587953	0.460722	0.375846	1.42452	1.42452	1
PC(38:6)	0.580483	0.655325	0.585286	0.537892	0.985078	0.937566	0.995292	0.133234	0.105869	0.21041	0.0475971	0	-0.0273653	0.0771761	-0.0856372	-0.0358264	0.0358264	-1
PC(38:6)	0.38406	0.319862	0.431954	0.410535	0.925055	0.963157	0.99934	-0.16974	0.0954468	0.0860894	0.139607	0	0.265187	0.255829	0.309346	0.830362	0.830362	1
PC(39:6)	0.105029	0.967395	0.99997	0.987544	0.383986	0.0719117	0.817146	0.157145	0.111375	0.0860411	-0.119052	0	-0.04577	-0.0711038	-0.276197	-0.393071	0.393071	-1
PC(40:4)	0.0124242	0.793289	0.3688	0.261131	0.123629	0.0267907	0.914598	0.0878895	-0.0277983	0.33059	0.257209	1	-0.115688	0.2427	0.169319	0.296332	0.296332	1
PC(40:5)	0.249857	0.855271	0.580791	0.593859	0.43824	0.494944	0.99995	-0.0741862	0.0845156	0.147411	0.23896	0	0.158702	0.221598	0.313146	0.693445	0.693445	1
PC(40:6)	0.198579	0.871174	0.610661	0.555551	0.460136	0.32393	0.992826	0.205955	0.0151576	0.198557	0.119227	0	-0.190797	-0.00739829	-0.0867277	-0.284923	0.284923	-1
PC(40:7)	0.269075	0.535515	0.625963	0.841432	0.97088	0.394137	0.669599	0.0165698	0.142426	0.0777081	-0.0534264	0	0.125856	0.0611382	-0.0699962	0.116998	0.116998	1
PC(40:8)	0.0157434	0.00995066	0.0242065	0.0110419	0.80175	0.999905	0.84969	0.263258	0.249682	0.180755	0.196486	1	-0.0135754	-0.0825029	-0.0667719	-0.16285	0.16285	-1
PC(O-32:0)	0.85473	0.838377	0.814525	0.843035	0.998729	0.999997	0.998332	0.170482	0.0464754	0.0132569	0.0308481	0	-0.124006	-0.157225	-0.139634	-0.420864	0.420864	-1
PC(O-32:1)	0.641758	0.810118	0.706918	0.863751	0.939077	0.987607	0.813634	0.443372	-0.00909716	-0.055107	0.0880447	0	-0.452469	-0.498479	-0.355327	-1.30628	1.30628	-1
PC(O-34:2)	0.498551	0.973578	0.913444	0.998264	0.889503	0.857785	0.450719	0.209213	0.0699388	0.103474	0.137279	0	-0.139274	-0.105739	-0.0719337	-0.316947	0.316947	-1
PC(O-34:3)	0.505038	0.743377	0.633244	0.846795	0.940813	0.93612	0.670024	0.33208	0.00660736	0.0335906	0.206916	0	-0.325473	-0.29849	-0.125165	-0.749127	0.749127	-1
PC(O-36:3)	0.505335	0.898102	0.698836	0.848447	0.610708	0.983544	0.84405	0.137695	0.00291078	-0.00349003	0.14513	0	-0.134784	-0.141185	0.00743503	-0.268533	0.268533	-1
PC(O-36:3)	0.748427	0.938937	0.968317	0.873531	0.981558	0.943291	0.793295	-0.282407	-0.00870349	0.0433649	0.0589034	0	0.273704	0.325772	0.341311	0.940786	0.940786	1
PC(O-36:4)	0.899456	0.979286	0.987851	0.998282	0.996842	0.901767	0.963184	0.430055	0.0962677	0.0700273	0.118932	0	-0.333788	-0.360028	-0.311123	-1.00494	1.00494	-1
PC(O-36:5)	0.745436	0.858793	0.789597	0.904031	0.971886	0.988052	0.878659	0.422377	0.0987256	0.0294079	0.165845	0	-0.323652	-0.392969	-0.256532	-0.973153	0.973153	-1
PC(O-38:4)	0.128462	0.463035	0.405686	0.778972	0.990116	0.403457	0.256158	0.246302	0.0669639	0.0932727	0.197685	0	-0.179338	-0.15303	-0.048617	-0.380985	0.380985	-1
PC(O-38:4)	0.624733	0.990576	0.999778	0.999226	0.905303	0.550127	0.914022	0.376275	0.039487	0.0751106	0.156857	0	-0.336788	-0.301165	-0.219419	-0.857372	0.857372	-1
PC(O-38:5)	0.675208	0.862705	0.769168	0.910539	0.93755	0.984808	0.798559	0.21955	0.104063	0.0830841	0.147081	0	-0.115486	-0.136466	-0.0724688	-0.324421	0.324421	-1
PC(O-38:5)	0.967666	0.999633	0.999116	0.999996	0.999537	0.981452	0.96337	0.487342	0.0856874	0.0840461	-0.00946128	0	-0.401655	-0.403296	-0.496804	-1.30175	1.30175	-1
PC(O-38:5)	0.398762	0.968312	0.981304	0.999916	0.995097	0.384097	0.534406	0.0736777	0.101852	0.0638134	0.120362	0	0.028174	-0.00986428	0.0466844	0.0649942	0.0649942	1
PC(O-38:6)	0.795491	0.858152	0.797426	0.789146	0.980194	0.972879	0.999942	0.84863	0.0999552	0.0858006	0.0518544	0	-0.748675	-0.76283	-0.796776	-2.30828	2.30828	-1
PC(O-38:6)	0.897852	0.966719	0.975889	0.931867	0.998672	0.974366	0.941041	0.678523	0.250277	0.102994	0.169037	0	-0.428246	-0.575529	-0.509486	-1.51326	1.51326	-1
PC(O-40:5)	0.365239	0.999688	0.916175	0.984225	0.301476	0.849259	0.815618	0.231171	0.036725	0.158185	-0.0075718	0	-0.194446	-0.0729859	-0.238743	-0.506175	0.506175	-1
PC(O-40:5)	0.554702	0.999103	0.997266	0.994223	0.718675	0.983176	0.513556	0.336793	0.198799	0.132511	-0.0225017	0	-0.137995	-0.204282	-0.359295	-0.701572	0.701572	-1
PC(O-40:6)	0.28237	0.97921	0.965973	0.999394	0.995435	0.392456	0.279301	0.48705	0.145413	0.134465	0.00104152	0	-0.341637	-0.352584	-0.486008	-1.18023	1.18023	-1
PC(O-40:6)	0.91699	0.98567	0.955292	0.96586	0.950534	0.981283	0.999037	0.264026	0.120821	0.0871601	0.13827	0	-0.143205	-0.176866	-0.125756	-0.445827	0.445827	-1
PC(O-40:6)	0.719025	0.990173	0.978867	0.999982	0.991455	0.844698	0.693614	0.230378	0.0760994	0.0929577	-0.0579156	0	-0.154279	-0.137421	-0.288294	-0.579993	0.579993	-1
PC(P-18:0/22:6)	0.998264	0.99993	1	1	0.998772	0.99834	0.999997	0.606085	0.0593479	0.0861078	-0.00497289	0	-0.546738	-0.519978	-0.611058	-1.67777	1.67777	-1
PE(16:0/18:1)	0.027204	0.825806	0.492305	0.311956	0.300319	0.0384126	0.769368	-0.0205666	-0.18965	-0.0408659	0.19156	1	-0.169084	-0.0202994	0.212126	0.0227432	0.0227432	1
PE(34:2)	0.0039494	0.507327	0.179417	0.0834635	0.182196	0.0127564	0.705025	-0.177259	-0.133998	0.112269	0.151806	1	0.0432617	0.289528	0.329065	0.661854	0.661854	1
PE(36:4)	0.161377	0.706359	0.437201	0.37414	0.527155	0.343107	0.986287	0.0452873	-0.0943362	0.0472881	0.100004	0	-0.139624	0.00200077	0.0547163	-0.0829065	0.0829065	-1
PE(38:4)	0.218615	0.676396	0.470311	0.371402	0.73089	0.419953	0.953966	-0.0985503	-0.0578033	0.104471	0.138048	0	0.040747	0.203021	0.236598	0.480366	0.480366	1
PE(38:6)	0.12312	0.541467	0.34136	0.232306	0.714554	0.306232	0.897814	-0.187666	-0.0945372	0.0848343	0.107895	0	0.0931291	0.272501	0.295561	0.661191	0.661191	1
PE(O-16:0/22:6) or PE(P-18:0/20:5)	0.370128	0.99998	0.991575	0.930445	0.857678	0.29998	0.768232	0.309488	0.0307182	0.13039	0.16682	0	-0.27877	-0.179099	-0.142668	-0.600537	0.600537	-1
PE(O-38:5) or PE(P-38:4)	0.285138	0.943881	0.954319	0.717151	0.999317	0.419196	0.358305	-0.40624	0.0451872	0.0421519	0.208408	0	0.451427	0.448392	0.614648	1.51447	1.51447	1
PE(P-18:0/22:6)	0.514018	0.98645	0.953399	0.856486	0.93809	0.495564	0.837968	0.0982222	0.0218102	0.0199631	0.190152	0	-0.076412	-0.0782591	0.0919297	-0.0627415	0.0627415	-1
PI(18:0/20:4)	0.695612	0.734928	0.672176	0.656325	0.987647	0.976963	0.999764	-0.259894	0.0593393	0.159622	0.0996618	0	0.319233	0.419516	0.359556	1.09831	1.09831	1
SM(d16:1/18:1) or SM(d18:2/16:0)	0.597011	0.70438	0.609518	0.770658	0.963086	0.986899	0.855285	0.541215	0.0930649	0.0769991	0.0600934	0	-0.44815	-0.464216	-0.481122	-1.39349	1.39349	-1
SM(d18:0/14:0)	0.820311	0.966561	0.954307	0.994501	0.998148	0.912784	0.845437	0.119902	0.0689239	0.0338607	0.0519431	0	-0.0509786	-0.0860418	-0.0679593	-0.20498	0.20498	-1
SM(d18:0/16:0)	0.761728	0.998545	0.990565	0.960497	0.970676	0.731813	0.934446	-0.119963	-0.0123641	0.0549341	0.0585064	0	0.107599	0.174897	0.178469	0.460966	0.460966	1
SM(d18:1/12:0)	0.794264	0.999942	0.99602	0.981989	0.950175	0.755944	0.96715	-0.0748222	-0.130433	-0.0918973	-0.161443	0	-0.0556106	-0.0170751	-0.0866213	-0.159307	0.159307	-1
SM(d18:1/24:0)	0.171864	0.969445	0.964927	0.707708	0.999865	0.223277	0.261597	-0.02793	0.0742191	0.127843	0.323788	0	0.102149	0.155773	0.351718	0.60964	0.60964	1
SM(d18:2/14:0)	0.720355	0.861695	0.828592	0.740799	0.996133	0.889127	0.959209	0.270494	-0.0102049	-0.0446382	-0.017263	0	-0.280699	-0.315132	-0.287757	-0.883588	0.883588	-1
SM(d32:1)	0.818583	0.999948	0.985139	0.997598	0.78218	0.974861	0.961012	-0.0711663	0.0826348	0.0183028	-0.0148596	0	0.153801	0.0894692	0.0563068	0.299577	0.299577	1
SM(d33:1)	0.339325	0.962521	0.744609	0.916414	0.348896	0.957278	0.693914	-0.0147425	0.0864945	-0.0407913	0.102856	0	0.101237	-0.0260487	0.117599	0.192787	0.192787	1
SM(d34:1)	0.322275	0.676764	0.418958	0.555716	0.562801	0.931721	0.91232	0.591006	0.0901639	-0.0560746	-0.0460506	0	-0.500842	-0.647081	-0.637057	-1.78498	1.78498	-1
SM(d36:0)	0.000235245	0.994968	0.702967	0.364254	0.0424513	0.000135098	0.33312	-0.435693	-0.231239	0.114901	0.237287	1	0.204454	0.550593	0.67298	1.42803	1.42803	1
SM(d36:1)	0.360181	0.983428	0.997028	0.996966	0.9572	0.299198	0.599342	-0.0722025	0.0713634	0.0690262	0.173307	0	0.143566	0.141229	0.245509	0.530304	0.530304	1
SM(d36:2)	0.396524	0.619013	0.505432	0.75501	0.941938	0.908021	0.619716	0.505803	0.0636887	0.0387511	0.147381	0	-0.442114	-0.467051	-0.358421	-1.26759	1.26759	-1
SM(d38:2)	0.840842	0.97015	0.912835	0.969007	0.909999	0.999995	0.926067	0.407455	0.105428	0.0870616	0.0527679	0	-0.302027	-0.320393	-0.354687	-0.977107	0.977107	-1
SM(d41:1)	0.157332	0.868153	0.92492	0.575658	0.967162	0.38906	0.183545	-0.2177	0.190072	0.0598209	0.329421	0	0.407772	0.277521	0.547121	1.23241	1.23241	1
SM(d42:2)	0.791831	0.82517	0.770313	0.85257	0.98789	0.998421	0.963821	0.375812	0.141226	0.103695	0.0697862	0	-0.234587	-0.272118	-0.306026	-0.81273	0.81273	-1
TG(14:0/16:0/18:1)	0.0011054	0.249458	0.097995	0.0199112	0.480765	0.0065017	0.251818	-0.455752	-0.0837656	0.132873	0.258783	1	0.371986	0.588625	0.714534	1.67515	1.67515	1
TG(14:0/18:1/18:1)	0.0140246	0.588481	0.392398	0.135776	0.747447	0.0281882	0.278158	-0.276804	-0.0925292	0.0458636	0.109215	1	0.184275	0.322668	0.386019	0.892962	0.892962	1
TG(14:0/18:2/18:2)	0.135199	0.708416	0.440262	0.350795	0.530508	0.272026	0.962439	-0.442931	-0.0399335	0.166472	0.16289	0	0.402998	0.609404	0.605821	1.61822	1.61822	1
TG(16:0/16:0/16:0)	1.26074e-06	0.496899	0.100992	0.012979	0.0266223	3.20946e-06	0.0956659	-0.757893	-0.237717	0.158279	0.349227	1	0.520176	0.916172	1.10712	2.54347	2.54347	1
TG(16:0/18:0/18:1)	0.00014072	0.614485	0.238789	0.0522664	0.160919	0.00023107	0.155181	-0.309677	-0.0943226	0.127272	0.266231	1	0.215355	0.436949	0.575908	1.22821	1.22821	1
TG(16:0/18:2/18:2)	0.388173	0.835343	0.759344	0.574278	0.969024	0.516451	0.791919	0.00636776	0.0282289	0.13897	0.21377	0	0.0218611	0.132602	0.207403	0.361866	0.361866	1
TG(16:0/18:2/18:3)	0.298998	0.786183	0.57868	0.505856	0.702191	0.490765	0.983974	-0.407016	-0.0363793	0.110399	0.1558	0	0.370636	0.517414	0.562816	1.45087	1.45087	1
TG(16:0/18:2/22:6)	0.253232	0.851575	0.732852	0.526089	0.895495	0.318988	0.740095	-0.0499622	0.0539551	0.109652	0.11287	0	0.103917	0.159614	0.162832	0.426364	0.426364	1
TG(16:0/22:5/18:1) or TG(20:4/18:1/18:1)	0.268629	0.667561	0.555834	0.380287	0.944156	0.47584	0.811893	-0.157791	0.038204	0.145293	0.19546	0	0.195995	0.303084	0.353251	0.85233	0.85233	1
TG(18:0/18:0/18:0)	0.0294764	0.956264	0.805018	0.477622	0.610876	0.0232625	0.354926	-0.551231	-0.289612	-0.203971	0.0581952	1	0.261619	0.34726	0.609426	1.2183	1.2183	1
TG(18:0/18:1/20:4)	0.463339	0.709078	0.651689	0.503562	0.990943	0.740077	0.888696	-0.278246	-0.00488683	0.00285265	-0.018817	0	0.27336	0.281099	0.259429	0.813888	0.813888	1
TG(18:1/12:0/18:1) or TG(18:2/16:0/14:0)	0.00943617	0.294361	0.138227	0.0472483	0.598599	0.0464584	0.512518	-0.558356	-0.00206811	0.116662	0.157194	1	0.556287	0.675018	0.71555	1.94686	1.94686	1
TG(18:1/18:1/16:0)	0.0616291	0.273693	0.312943	0.101573	0.994895	0.423184	0.300588	-0.466604	-0.194774	-0.214294	-0.109574	0	0.27183	0.25231	0.35703	0.88117	0.88117	1
TG(18:1/18:1/18:1)	0.31287	0.472184	0.574999	0.345295	0.956959	0.902881	0.646295	-0.442629	-0.0675745	-0.0676145	0.0592554	0	0.375054	0.375014	0.501884	1.25195	1.25195	1
TG(18:1/18:1/22:6)	0.272192	0.729694	0.533829	0.438565	0.755654	0.471174	0.963792	0.0808821	0.0734087	0.144185	0.191064	0	-0.00747344	0.0633027	0.110181	0.166011	0.166011	1
TG(18:1/18:2/18:2)	0.545287	0.862531	0.72898	0.683826	0.854416	0.739435	0.995351	-0.227034	0.00291412	0.127057	0.202777	0	0.229949	0.354092	0.429812	1.01385	1.01385	1
TG(18:2/18:1/16:0)	0.139371	0.476215	0.521693	0.233958	0.996014	0.496339	0.374067	-0.219746	-0.131526	-0.148462	-0.0734757	0	0.0882201	0.071284	0.146271	0.305775	0.305775	1
TG(18:2/18:1/18:1)	0.491509	0.636663	0.655593	0.486915	0.999728	0.88098	0.844492	-0.233987	-0.0213073	-0.0230256	0.0714277	0	0.21268	0.210961	0.305415	0.729055	0.729055	1
TG(18:2/18:2/18:2) or TG(18:3/18:2/18:1)	0.244013	0.716074	0.531529	0.407843	0.789492	0.417378	0.924044	-0.547593	0.0370673	0.149032	0.209667	0	0.58466	0.696625	0.75726	2.03855	2.03855	1
TG(18:2/22:5/16:0)	0.255393	0.645823	0.461712	0.369697	0.793271	0.506319	0.96175	-0.204825	0.0830241	0.191447	0.164388	0	0.287849	0.396272	0.369213	1.05333	1.05333	1
TG(45:0)	0.00767465	0.177794	0.0964651	0.0251346	0.808642	0.065814	0.387385	-0.818672	0.00902822	-0.064422	0.160893	1	0.8277	0.75425	0.979565	2.56152	2.56152	1
TG(47:0)	0.000467893	0.237157	0.137909	0.0153975	0.824343	0.00354682	0.0506409	-1.22045	-0.0812152	-0.0639176	0.242791	1	1.13923	1.15653	1.46324	3.75899	3.75899	1
TG(47:1)	0.00799301	0.342817	0.208511	0.0541973	0.804026	0.0330399	0.258069	-0.634895	-0.0880341	-0.010089	0.140265	1	0.54686	0.624805	0.775159	1.94682	1.94682	1
TG(47:2)	0.0552553	0.405396	0.311812	0.124553	0.949282	0.187967	0.459805	-0.775722	-0.108852	0.0784619	0.134697	0	0.66687	0.854184	0.910419	2.43147	2.43147	1
TG(48:0)	5.93141e-07	0.543873	0.102721	0.0139132	0.0141723	1.42658e-06	0.106345	-0.467612	-0.190777	0.131482	0.343544	1	0.276835	0.599094	0.811156	1.68708	1.68708	1
TG(48:1)	0.00202052	0.325213	0.143368	0.0335904	0.511939	0.00854936	0.267574	-0.307197	-0.130921	0.0738769	0.178611	1	0.176276	0.381074	0.485807	1.04316	1.04316	1
TG(48:3)	0.0419677	0.398842	0.186502	0.11719	0.502425	0.17001	0.901693	-0.459737	-0.0524812	0.0961057	0.152073	0	0.407255	0.555842	0.61181	1.57491	1.57491	1
TG(49:1)	0.00747928	0.402294	0.346156	0.0725984	0.988828	0.0360666	0.084851	-0.459448	-0.08071	0.0444916	0.169412	1	0.378738	0.503939	0.628859	1.51154	1.51154	1
TG(49:2)	0.0529523	0.45544	0.427918	0.15043	0.998846	0.192931	0.260566	-0.431665	-0.0547979	0.0526552	0.0694478	0	0.376867	0.48432	0.501113	1.3623	1.3623	1
TG(49:3)	0.762807	0.743675	0.739663	0.704174	0.999995	0.996443	0.997563	-0.0081872	0.0959199	0.0990551	0.167789	0	0.104107	0.107242	0.175976	0.387326	0.387326	1
TG(50:0)	1.68527e-05	0.735763	0.246401	0.0554674	0.0416774	2.17311e-05	0.160903	-0.705256	-0.188588	0.0870863	0.273118	1	0.516667	0.792342	0.978374	2.28738	2.28738	1
TG(50:0)	0.420006	0.823816	0.811401	0.592063	0.999822	0.616437	0.671448	-0.624378	-0.0388273	0.0440283	0.02058	0	0.585551	0.668407	0.644958	1.89892	1.89892	1
TG(50:1)	0.000190218	0.353401	0.136801	0.0203862	0.371068	0.000698276	0.104659	-0.45572	-0.138825	0.12474	0.215238	1	0.316895	0.58046	0.670958	1.56831	1.56831	1
TG(50:1)	0.513742	0.940382	0.862923	0.755059	0.91122	0.566573	0.917491	-0.342425	-0.0368584	0.141157	0.203982	0	0.305567	0.483582	0.546407	1.33556	1.33556	1
TG(50:2)	0.00872909	0.668629	0.416833	0.150569	0.581947	0.0138052	0.28826	-0.139074	-0.205159	-0.0632409	-0.0403017	1	-0.0660847	0.0758335	0.0987727	0.108521	0.108521	1
TG(50:3)	0.101734	0.637883	0.482901	0.26205	0.866225	0.191081	0.607897	-0.275284	-0.0671553	0.132286	0.164908	0	0.208128	0.40757	0.440192	1.05589	1.05589	1
TG(50:3)	0.0337468	0.526139	0.357525	0.145283	0.810186	0.0804818	0.433251	-0.28811	-0.129879	-0.0154712	0.108239	0	0.15823	0.272638	0.396348	0.827217	0.827217	1
TG(50:5)	0.016032	0.310991	0.114397	0.0654945	0.368454	0.0955762	0.88389	-0.6076	-0.0202967	0.124612	0.140826	0	0.587303	0.732212	0.748425	2.06794	2.06794	1
TG(51:1)	0.0120333	0.71108	0.614797	0.196124	0.961162	0.0243454	0.0909084	-0.398377	-0.134402	-0.0106481	0.210951	1	0.263975	0.387729	0.609327	1.26103	1.26103	1
TG(51:2)	0.213029	0.663702	0.788449	0.439989	0.91078	0.685517	0.305505	-0.141479	-0.0646206	-0.0216931	0.12978	0	0.0768584	0.119786	0.271259	0.467903	0.467903	1
TG(51:2)	0.0322086	0.658443	0.92981	0.437463	0.318919	0.693456	0.0325393	-0.439137	-0.0337685	-0.175339	0.0816599	1	0.405369	0.263798	0.520797	1.18996	1.18996	1
TG(51:3)	0.394782	0.741869	0.877958	0.625013	0.836981	0.932783	0.500226	-0.156398	0.00829529	0.0706785	0.174222	0	0.164693	0.227076	0.33062	0.72239	0.72239	1
TG(51:4)	0.448795	0.834577	0.773077	0.600391	0.982506	0.599752	0.818602	-0.397891	0.0702046	0.0980723	0.167704	0	0.468096	0.495963	0.565595	1.52965	1.52965	1
TG(52:0)	0.000575009	0.802454	0.378152	0.135057	0.12313	0.000654448	0.312152	-0.619024	-0.219471	-0.0549964	0.152366	1	0.399553	0.564027	0.77139	1.73497	1.73497	1
TG(52:2)	0.181028	0.590578	0.57633	0.302496	0.999853	0.432148	0.484318	-0.124486	-0.1683	-0.181989	-0.177948	0	-0.0438134	-0.0575029	-0.0534616	-0.154778	0.154778	-1
TG(52:3)	0.310802	0.807195	0.818293	0.542272	0.999902	0.526457	0.494672	-0.297332	-0.14857	-0.15275	-0.153134	0	0.148761	0.144581	0.144197	0.43754	0.43754	1
TG(52:4)	0.425829	0.955151	0.911136	0.752612	0.9672	0.451044	0.738111	-0.18536	-0.0324538	0.0486619	0.0467593	0	0.152906	0.234022	0.232119	0.619048	0.619048	1
TG(52:5)	0.160292	0.912517	0.742445	0.551893	0.678802	0.175074	0.782183	-0.488101	0.0158484	0.144955	0.221492	0	0.50395	0.633056	0.709593	1.8466	1.8466	1
TG(52:6)	0.0852375	0.496857	0.290947	0.185742	0.662471	0.238718	0.873476	-0.338349	0.0122578	0.0918104	0.13655	0	0.350607	0.43016	0.474899	1.25567	1.25567	1
TG(53:2)	0.258353	0.737441	0.928726	0.649613	0.568998	0.968733	0.326711	-0.0736895	-0.0301138	0.00112761	0.135925	0	0.0435757	0.0748171	0.209614	0.328007	0.328007	1
TG(53:3)	0.471753	0.842644	0.978059	0.868655	0.541958	0.998413	0.675356	-0.0828006	-0.0186709	-0.0712279	0.0336972	0	0.0641298	0.0115727	0.116498	0.1922	0.1922	1
TG(53:4)	0.644506	0.901612	0.944754	0.803162	0.976179	0.90832	0.712275	-0.0394124	-0.00646152	0.124848	0.0898763	0	0.0329509	0.16426	0.129289	0.3265	0.3265	1
TG(53:5)	0.224725	0.91677	0.784184	0.59563	0.792429	0.244472	0.773712	-0.36357	0.0434317	0.10839	0.201894	0	0.407002	0.47196	0.565465	1.44443	1.44443	1
TG(54:1)	0.000909435	0.800714	0.396651	0.145349	0.156651	0.00102724	0.315462	-0.299116	-0.209579	-0.0100032	0.174604	1	0.0895365	0.289113	0.47372	0.852369	0.852369	1
TG(54:2)	0.0369179	0.575977	0.405612	0.169636	0.820305	0.0783745	0.415478	-0.38199	-0.158727	-0.0596515	0.142639	0	0.223262	0.322338	0.524629	1.07023	1.07023	1
TG(54:3)	0.466761	0.692739	0.708693	0.512322	0.999821	0.809579	0.772515	-0.479486	-0.0933261	-0.0474756	-0.0161314	0	0.38616	0.43201	0.463354	1.28152	1.28152	1
TG(54:4)	0.661165	0.877025	0.899261	0.755486	0.99823	0.877053	0.801094	-0.383852	0.000683148	-0.0179473	-0.0194041	0	0.384535	0.365905	0.364448	1.11489	1.11489	1
TG(54:5)	0.0683841	0.922651	0.760225	0.481226	0.681691	0.065152	0.513959	-0.268312	-0.101174	0.0520964	0.101761	0	0.167138	0.320409	0.370074	0.857621	0.857621	1
TG(54:6)	0.342362	0.558737	0.419256	0.364325	0.892303	0.74971	0.990276	-0.235237	-0.00389757	0.134515	0.0844014	0	0.231339	0.369752	0.319638	0.920729	0.920729	1
TG(54:7)	0.442868	0.709933	0.49882	0.648244	0.714053	0.988702	0.894821	-0.136718	0.0263868	0.172481	0.114678	0	0.163105	0.309199	0.251396	0.7237	0.7237	1
TG(55:5)	0.263982	0.86112	0.833919	0.560645	0.997784	0.375314	0.490362	-0.336526	0.0449662	0.0606397	0.146473	0	0.381492	0.397165	0.482999	1.26166	1.26166	1
TG(56:2)	0.0363362	0.240351	0.16043	0.0614574	0.912229	0.212843	0.572493	-0.84329	-0.0903176	-0.0222471	0.0817991	0	0.752972	0.821043	0.925089	2.4991	2.4991	1
TG(56:3)	0.343287	0.642696	0.565297	0.401721	0.980288	0.625579	0.845883	-0.296156	-0.0172785	0.04033	0.0985951	0	0.278877	0.336486	0.394751	1.01011	1.01011	1
TG(56:4)	0.068653	0.839302	0.598572	0.381497	0.559743	0.0851847	0.699679	-0.266965	-0.151367	0.0433063	0.150517	0	0.115598	0.310272	0.417483	0.843353	0.843353	1
TG(56:4)	0.651771	0.887216	0.819369	0.736384	0.966254	0.791268	0.966313	-0.333595	-0.020738	0.114693	-0.0151474	0	0.312857	0.448288	0.318447	1.07959	1.07959	1
TG(56:6)	0.431032	0.712227	0.66166	0.492026	0.993652	0.696565	0.842335	-0.0657455	0.00256674	0.0542339	0.0983836	0	0.0683123	0.119979	0.164129	0.352421	0.352421	1
TG(56:9)	0.17574	0.743655	0.519149	0.393221	0.666633	0.296368	0.918281	-0.123431	0.108903	0.175501	0.184955	0	0.232333	0.298932	0.308385	0.83965	0.83965	1
TG(58:6)	0.0854957	0.661636	0.412461	0.269229	0.589605	0.166427	0.83999	-0.348894	-0.0956444	0.0797386	0.180289	0	0.25325	0.428633	0.529184	1.21107	1.21107	1
TG(58:9)	0.440443	0.909488	0.796496	0.684957	0.860402	0.521739	0.933935	-0.0574334	0.0324121	0.0983244	0.149076	0	0.0898454	0.155758	0.20651	0.452113	0.452113	1
TG(O-52:2) or TG(P-52:1)	0.00392563	0.920432	0.985874	0.450522	0.796457	0.0461319	0.0031596	0.0461245	-0.0444473	-0.0985082	0.227476	1	-0.0905719	-0.144633	0.181351	-0.0538534	0.0538534	-1
TG(49:0)	0.000273307	0.380125	0.164801	0.0250843	0.446323	0.000921959	0.0924546	-0.66733	-0.22346	-0.0107528	0.177104	1	0.443869	0.656577	0.844434	1.94488	1.94488	1
2-OH-Butanoic Acid	0.890269	0.956136	0.936694	0.905245	0.995724	0.954846	0.991381	-0.10151	-0.0199277	0.0142574	0.157524	0	0.0815825	0.115768	0.259034	0.456385	0.456385	1
3-OH-Benzoic Acid	2.32153e-05	0.00250894	0.000362836	6.21723e-05	0.384191	0.0232954	0.569662	-1.71698	0.529846	0.529846	0.529846	1	2.24683	2.24683	2.24683	6.74049	6.74049	1
3-OH-Butanoic Acid	0.46395	0.646619	0.742142	0.871309	0.961216	0.601973	0.87445	-0.442085	-0.134123	-0.15749	-0.22085	0	0.307962	0.284595	0.221235	0.813793	0.813793	1
5-OH-1H-Indole-3-Acetic Acid	3.25862e-05	0.00329806	0.000501097	8.90979e-05	0.390026	0.0243633	0.573126	-1.72346	0.560072	0.560072	0.560072	1	2.28353	2.28353	2.28353	6.85059	6.85059	1
Alanine	0.149641	0.545358	0.254155	0.360021	0.362606	0.772777	0.9251	-0.575793	-0.1819	0.0973597	-0.00164692	0	0.393892	0.673152	0.574146	1.64119	1.64119	1
Arachidonic acid	0.0947474	0.185434	0.33156	0.128488	0.741572	0.942853	0.416532	-0.0860693	-0.164361	-0.124642	-0.224675	0	-0.0782915	-0.0385723	-0.138606	-0.25547	0.25547	-1
Asparagine	0.22267	0.915897	0.979776	0.999997	0.847928	0.168598	0.593048	0.0636612	0.204743	0.13061	0.0275156	0	0.141082	0.0669491	-0.0361456	0.171886	0.171886	1
Aspartic Acid	0.563815	0.659278	0.640389	0.526241	0.99966	0.912864	0.944653	-0.59771	-0.122802	-0.0932778	-0.0435597	0	0.474908	0.504432	0.55415	1.53349	1.53349	1
Cholesterol	0.539304	0.998718	0.997637	0.99073	0.703876	0.505831	0.986555	0.210833	0.129468	0.118862	0.13999	0	-0.0813649	-0.0919704	-0.0708432	-0.244178	0.244178	-1
Citric acid	0.350865	0.876488	0.858218	0.619815	0.999166	0.481773	0.570928	-0.101014	-0.0805553	-0.124025	-0.196949	0	0.020459	-0.023011	-0.0959349	-0.0984868	0.0984868	-1
Decanoic acid	0.910002	0.999961	0.993481	0.999738	0.90226	0.999189	0.951274	0.331154	-0.077604	-0.151482	-0.0685597	0	-0.408758	-0.482636	-0.399714	-1.29111	1.29111	-1
Fructose	0.123139	0.431855	0.831259	0.641524	0.159182	0.744169	0.742964	0.0420395	-0.182389	-0.163368	-0.153988	0	-0.224428	-0.205408	-0.196028	-0.625864	0.625864	-1
Fumaric Acid	0.201566	0.303031	0.452247	0.234782	0.839833	0.966221	0.586065	-0.523019	-0.232418	-0.232418	-0.232418	0	0.290601	0.290601	0.290601	0.871803	0.871803	1
Glutamic Acid	0.151103	0.794673	0.703193	0.414452	0.958121	0.219814	0.488154	-0.906818	-0.0610877	-0.0658682	0.11709	0	0.845731	0.84095	1.02391	2.71059	2.71059	1
Glutamine	0.882456	0.951624	0.93923	0.98204	0.998911	0.964792	0.929012	0.231133	0.127331	0.130834	-0.097743	0	-0.103802	-0.100299	-0.328876	-0.532977	0.532977	-1
Glycerol-3-P	0.56971	0.998857	0.997627	0.943423	0.999219	0.578054	0.66475	0.146485	-0.0825679	-0.135151	-0.189556	0	-0.229053	-0.281636	-0.336041	-0.84673	0.84673	-1
Glycine	0.630999	0.658459	0.731187	0.606557	0.982394	0.993427	0.924888	0.33739	0.153276	0.0552447	0.13585	0	-0.184113	-0.282145	-0.20154	-0.667799	0.667799	-1
Indole-3-Latic Acid	0.00164354	0.0381858	0.00766463	0.00400941	0.332273	0.109645	0.928872	-1.4953	0.0267255	0.0562209	0.0853095	1	1.52203	1.55152	1.58061	4.65416	4.65416	1
Indole-3-Propionic Acid	0.384406	0.391422	0.400895	0.3089	0.999963	0.962685	0.953166	-0.0920039	-0.217789	-0.179034	-0.147433	0	-0.125785	-0.0870305	-0.0554295	-0.268245	0.268245	-1
Isoleucine	0.613499	0.999995	0.999595	0.978014	0.977657	0.55579	0.799543	-0.233072	-0.0290946	0.011215	0.0289248	0	0.203977	0.244287	0.261996	0.71026	0.71026	1
Lactic Acid	0.0404915	0.0656275	0.0288828	0.0823211	0.764792	0.994183	0.632486	-0.782803	-0.210027	-0.0884664	-0.268275	1	0.572776	0.694337	0.514528	1.78164	1.78164	1
Leucine	0.514951	0.572351	0.571892	0.457765	1	0.939483	0.942663	-0.483736	0.0567136	0.0108968	0.121336	0	0.54045	0.494633	0.605073	1.64016	1.64016	1
Linoleic Acid	0.799199	0.970734	0.896929	0.95578	0.849756	0.996246	0.942836	0.097054	0.0748291	0.0311961	0.112133	0	-0.0222249	-0.065858	0.0150787	-0.0730042	0.0730042	-1
Lysine	0.860807	0.972872	0.964277	0.91693	0.999023	0.911016	0.953817	0.346088	0.196802	0.183643	0.180742	0	-0.149287	-0.162446	-0.165346	-0.477079	0.477079	-1
Malic Acid	0.474028	0.735778	0.874415	0.660039	0.833737	0.979138	0.624113	-0.583561	-0.206118	-0.191129	-0.176244	0	0.377443	0.392432	0.407317	1.17719	1.17719	1
Methionine	0.104326	0.305719	0.694434	0.50853	0.17897	0.714663	0.801398	0.197267	-0.0456728	-0.0277214	-0.0426755	0	-0.24294	-0.224988	-0.239942	-0.70787	0.70787	-1
Oleic Acid	0.934529	0.955481	0.970232	0.984014	0.996536	0.965247	0.993759	-0.295349	0.0970897	0.193262	0.16518	0	0.392439	0.488611	0.460529	1.34158	1.34158	1
Palmitic Acid	0.0595409	0.0449811	0.0899386	0.0479985	0.826173	0.999967	0.861951	-0.154385	0.152545	0.180488	0.151865	1	0.30693	0.334873	0.30625	0.948053	0.948053	1
Phenylalanine	0.674006	0.927844	0.984613	0.994736	0.848647	0.675466	0.987674	-0.130381	-0.0333223	0.0179306	0.0329989	0	0.0970585	0.148311	0.16338	0.40875	0.40875	1
Proline	0.894831	0.982725	0.996716	0.999097	0.958444	0.891045	0.996035	0.19154	0.23942	0.278307	0.330104	0	0.0478795	0.0867665	0.138563	0.273209	0.273209	1
Serine	0.841395	0.998358	0.981204	0.999548	0.905944	0.997998	0.840673	-0.036292	-0.0280693	-0.0694769	0.0286796	0	0.0082227	-0.0331849	0.0649716	0.0400094	0.0400094	1
Stearic Acid	0.803953	0.881954	0.835433	0.924426	0.988099	0.98628	0.914715	0.00344081	0.129069	0.250772	0.117431	0	0.125628	0.247331	0.11399	0.486949	0.486949	1
Succinic Acid	0.660792	0.931501	0.993068	0.993201	0.724029	0.738562	1	0.0653911	-0.029677	-0.0656478	0.014214	0	-0.0950681	-0.131039	-0.0511771	-0.277284	0.277284	-1
Threonine	0.387597	0.530639	0.746342	0.543618	0.697409	0.999962	0.748265	0.251678	0.150924	0.0394472	0.0890444	0	-0.100754	-0.212231	-0.162634	-0.475619	0.475619	-1
Tyrosine	0.00141458	0.0990464	0.0153088	0.0103252	0.128264	0.0549687	0.976996	-1.69262	0.115444	0.314791	0.343067	1	1.80806	2.00741	2.03568	5.85115	5.85115	1
Valine	0.60425	0.612774	0.544126	0.556427	0.986111	0.991855	0.999961	-0.513205	0.0329673	-0.003598	0.141744	0	0.546173	0.509607	0.654949	1.71073	1.71073	1

## Sheet: NASH
Rownames	ANOVA.P	NASH-NAFL	Median.NAFL	Median.NASH	Significance.Flag	Change.1	Change.Sum	Change.Sum.Absolute	Change.Direction
CE(16:0) + CE(18:1)	0.313661	0.313661	-0.0674253	-0.0145759	0	0.0528494	0.0528494	0.0528494	1
CE(18:0)	0.577549	0.577549	0.102721	0.0542763	0	-0.0484452	-0.0484452	0.0484452	-1
CE(18:2)	0.325256	0.325256	0.233855	0.0766583	0	-0.157197	-0.157197	0.157197	-1
Cer(d18:1/23:0)	0.928698	0.928698	0.0293273	-0.0233127	0	-0.05264	-0.05264	0.05264	-1
Cer(d18:1/24:0)	0.852303	0.852303	0.070832	0.0318067	0	-0.0390253	-0.0390253	0.0390253	-1
DG(18:1/18:1))	0.047394	0.047394	-0.106858	0.0562511	1	0.16311	0.16311	0.16311	1
CE(20:4)	0.494605	0.494605	-0.0153511	-0.0403786	0	-0.0250275	-0.0250275	0.0250275	-1
LPC(16:0e)	0.000989962	0.000989962	0.228324	-0.162246	1	-0.39057	-0.39057	0.39057	-1
LPC(16:0p)	0.00129236	0.00129236	0.254213	-0.180416	1	-0.434629	-0.434629	0.434629	-1
LPC(16:1)	0.0905166	0.0905166	0.102154	-0.0172863	0	-0.119441	-0.119441	0.119441	-1
LPC(18:0)	0.0412129	0.0412129	0.32489	0.0301218	1	-0.294768	-0.294768	0.294768	-1
LPC(18:1)	0.00455514	0.00455514	0.272415	-0.0523588	1	-0.324774	-0.324774	0.324774	-1
LPC(18:2)	0.00141062	0.00141062	0.319023	0.0659059	1	-0.253117	-0.253117	0.253117	-1
LPC(20:3)	0.0315085	0.0315085	0.271646	0.0638098	1	-0.207836	-0.207836	0.207836	-1
LPC(20:4)	0.000441272	0.000441272	0.278696	-0.0158947	1	-0.294591	-0.294591	0.294591	-1
LPC(22:5)	0.515035	0.515035	-0.0494814	-0.0454559	0	0.00402554	0.00402554	0.00402554	1
LPC(22:6)	0.0387008	0.0387008	0.115704	0.000753875	1	-0.11495	-0.11495	0.11495	-1
PC(16:0/16:0)	0.00377422	0.00377422	-0.252562	0.0790521	1	0.331614	0.331614	0.331614	1
PC(16:0/18:1)	0.180519	0.180519	-0.0967442	0.157267	0	0.254011	0.254011	0.254011	1
PC(16:0e/18:1(9Z))	0.0378379	0.0378379	0.144857	-0.0459653	1	-0.190823	-0.190823	0.190823	-1
PC(18:0/18:0)	0.211568	0.211568	0.13252	0.0104668	0	-0.122053	-0.122053	0.122053	-1
PC(18:0p/18:1(9Z))	0.000352382	0.000352382	0.155694	-0.0361783	1	-0.191872	-0.191872	0.191872	-1
PC(18:0p/22:6)	0.543317	0.543317	0.0677808	0.0142119	0	-0.053569	-0.053569	0.053569	-1
PC(30:0)	0.119845	0.119845	-0.0676532	0.123419	0	0.191073	0.191073	0.191073	1
PC(31:0)	0.83974	0.83974	-0.0108213	-0.0193429	0	-0.00852162	-0.00852162	0.00852162	-1
PC(31:0)	0.932464	0.932464	0.0118034	-0.0263825	0	-0.0381858	-0.0381858	0.0381858	-1
PC(32:1)	0.0606849	0.0606849	-0.141911	0.0995081	0	0.241419	0.241419	0.241419	1
PC(32:2)	0.721411	0.721411	0.0965863	0.129229	0	0.0326425	0.0326425	0.0326425	1
PC(33:0)	0.439252	0.439252	0.108953	-0.0504676	0	-0.15942	-0.15942	0.15942	-1
PC(33:1)	0.724604	0.724604	0.0323155	-0.0139068	0	-0.0462223	-0.0462223	0.0462223	-1
PC(34:2)	0.354875	0.354875	-0.0898767	0.107385	0	0.197262	0.197262	0.197262	1
PC(34:3)	0.374211	0.374211	-0.0984691	-0.0547784	0	0.0436908	0.0436908	0.0436908	1
PC(35:1)	0.271607	0.271607	0.0620551	-0.0279284	0	-0.0899835	-0.0899835	0.0899835	-1
PC(35:2)	0.0914795	0.0914795	0.121374	-0.0687449	0	-0.190119	-0.190119	0.190119	-1
PC(35:3)	0.288959	0.288959	0.137786	0.125394	0	-0.0123926	-0.0123926	0.0123926	-1
PC(35:4)	0.0546523	0.0546523	0.169376	-0.00772432	0	-0.1771	-0.1771	0.1771	-1
PC(36:1)	0.637193	0.637193	0.0842271	0.126163	0	0.0419362	0.0419362	0.0419362	1
PC(36:2)	0.93759	0.93759	0.111845	0.137827	0	0.0259819	0.0259819	0.0259819	1
PC(36:2)	0.065642	0.065642	0.168175	0.0410664	0	-0.127109	-0.127109	0.127109	-1
PC(36:3)	0.441385	0.441385	0.0451478	0.171872	0	0.126725	0.126725	0.126725	1
PC(36:4)	0.0673126	0.0673126	-0.143047	0.0598179	0	0.202865	0.202865	0.202865	1
PC(36:4)	0.687594	0.687594	0.0741386	0.147761	0	0.0736221	0.0736221	0.0736221	1
PC(36:4)	0.950215	0.950215	0.0147398	0.109368	0	0.0946283	0.0946283	0.0946283	1
PC(36:4)	0.233179	0.233179	-0.408642	-0.406716	0	0.00192611	0.00192611	0.00192611	1
PC(36:5)	0.269847	0.269847	-0.221252	-0.0254525	0	0.195799	0.195799	0.195799	1
PC(37:2)	0.168729	0.168729	0.101143	0.0279202	0	-0.0732225	-0.0732225	0.0732225	-1
PC(37:3)	0.469926	0.469926	0.175952	0.155327	0	-0.0206247	-0.0206247	0.0206247	-1
PC(37:4)	0.120843	0.120843	0.0732066	0.0353969	0	-0.0378096	-0.0378096	0.0378096	-1
PC(37:5)	0.718163	0.718163	-0.00586285	-0.0366991	0	-0.0308363	-0.0308363	0.0308363	-1
PC(38:3)	0.294646	0.294646	0.0174977	0.250263	0	0.232766	0.232766	0.232766	1
PC(38:4)	0.99285	0.99285	0.12685	0.156356	0	0.0295063	0.0295063	0.0295063	1
PC(38:5)	0.440299	0.440299	-0.102445	0.0480551	0	0.1505	0.1505	0.1505	1
PC(38:6)	0.251731	0.251731	0.0146672	0.103249	0	0.0885818	0.0885818	0.0885818	1
PC(38:6)	0.595147	0.595147	0.0581002	0.0740967	0	0.0159964	0.0159964	0.0159964	1
PC(39:6)	0.400839	0.400839	0.108973	-0.08649	0	-0.195463	-0.195463	0.195463	-1
PC(40:4)	0.436385	0.436385	0.0315948	0.215087	0	0.183492	0.183492	0.183492	1
PC(40:5)	0.0546243	0.0546243	-0.0790405	0.0884396	0	0.16748	0.16748	0.16748	1
PC(40:6)	0.128643	0.128643	-0.0471873	0.135767	0	0.182955	0.182955	0.182955	1
PC(40:7)	0.35267	0.35267	-0.00539253	0.0777081	0	0.0831006	0.0831006	0.0831006	1
PC(40:8)	0.614262	0.614262	0.183067	0.17492	0	-0.00814692	-0.00814692	0.00814692	-1
PC(O-32:0)	0.0376592	0.0376592	0.151162	-0.0361718	1	-0.187334	-0.187334	0.187334	-1
PC(O-32:1)	0.0156999	0.0156999	0.139612	-0.0583747	1	-0.197987	-0.197987	0.197987	-1
PC(O-34:2)	5.3937e-05	5.39372e-05	0.285193	-0.00149818	1	-0.286691	-0.286691	0.286691	-1
PC(O-34:3)	0.000534386	0.000534387	0.283862	-0.00207036	1	-0.285933	-0.285933	0.285933	-1
PC(O-36:3)	0.00432722	0.00432722	0.129584	-0.0213216	1	-0.150906	-0.150906	0.150906	-1
PC(O-36:3)	0.00112231	0.00112231	0.29803	-0.0542361	1	-0.352266	-0.352266	0.352266	-1
PC(O-36:4)	0.00354456	0.00354456	0.233775	0.0260541	1	-0.207721	-0.207721	0.207721	-1
PC(O-36:5)	0.00413044	0.00413044	0.207052	0.0155823	1	-0.19147	-0.19147	0.19147	-1
PC(O-38:4)	0.169675	0.169675	0.20792	0.0817026	0	-0.126217	-0.126217	0.126217	-1
PC(O-38:4)	0.045155	0.045155	0.160623	-0.0341863	1	-0.19481	-0.19481	0.19481	-1
PC(O-38:5)	0.0178784	0.0178784	0.190026	0.0292737	1	-0.160752	-0.160752	0.160752	-1
PC(O-38:5)	0.0256879	0.0256879	0.313265	-0.0146042	1	-0.327869	-0.327869	0.327869	-1
PC(O-38:5)	0.113467	0.113467	0.206884	0.0494472	0	-0.157437	-0.157437	0.157437	-1
PC(O-38:6)	0.377288	0.377288	0.14428	0.0397561	0	-0.104524	-0.104524	0.104524	-1
PC(O-38:6)	0.541993	0.541993	0.272805	0.111031	0	-0.161774	-0.161774	0.161774	-1
PC(O-40:5)	0.194506	0.194506	0.194334	0.00136565	0	-0.192969	-0.192969	0.192969	-1
PC(O-40:5)	0.842712	0.842712	0.16874	-0.00456444	0	-0.173305	-0.173305	0.173305	-1
PC(O-40:6)	0.446779	0.446779	0.13722	0.0261079	0	-0.111113	-0.111113	0.111113	-1
PC(O-40:6)	0.674849	0.674849	0.120821	0.0705663	0	-0.0502551	-0.0502551	0.0502551	-1
PC(O-40:6)	0.626608	0.626608	0.11231	-0.010625	0	-0.122935	-0.122935	0.122935	-1
PC(P-18:0/22:6)	0.495823	0.495823	0.0100546	0.0625218	0	0.0524672	0.0524672	0.0524672	1
PE(16:0/18:1)	0.000300307	0.000300307	-0.271768	0.0554752	1	0.327243	0.327243	0.327243	1
PE(34:2)	0.00239283	0.00239283	-0.215707	0.119488	1	0.335195	0.335195	0.335195	1
PE(36:4)	0.0040489	0.0040489	-0.248338	0.0651428	1	0.313481	0.313481	0.313481	1
PE(38:4)	0.0127032	0.0127032	-0.15913	0.129307	1	0.288437	0.288437	0.288437	1
PE(38:6)	0.00153885	0.00153885	-0.235861	0.124952	1	0.360813	0.360813	0.360813	1
PE(O-16:0/22:6) or PE(P-18:0/20:5)	0.258035	0.258035	0.165083	0.0403182	0	-0.124765	-0.124765	0.124765	-1
PE(O-38:5) or PE(P-38:4)	0.0390631	0.0390631	0.188313	0.00643177	1	-0.181881	-0.181881	0.181881	-1
PE(P-18:0/22:6)	0.949895	0.949895	0.0370787	0.0260805	0	-0.0109982	-0.0109982	0.0109982	-1
PI(18:0/20:4)	0.965086	0.965086	0.101839	0.104821	0	0.0029828	0.0029828	0.0029828	1
SM(d16:1/18:1) or SM(d18:2/16:0)	0.276837	0.276837	0.14493	0.0274187	0	-0.117511	-0.117511	0.117511	-1
SM(d18:0/14:0)	0.718261	0.718261	0.0235664	0.0270065	0	0.0034401	0.0034401	0.0034401	1
SM(d18:0/16:0)	0.374581	0.374581	0.0349439	0.0375389	0	0.00259507	0.00259507	0.00259507	1
SM(d18:1/12:0)	0.662443	0.662443	-0.125093	-0.166874	0	-0.0417818	-0.0417818	0.0417818	-1
SM(d18:1/24:0)	0.00793653	0.00793653	0.34512	0.0870158	1	-0.258105	-0.258105	0.258105	-1
SM(d18:2/14:0)	0.624505	0.624505	-0.017267	-0.0758286	0	-0.0585617	-0.0585617	0.0585617	-1
SM(d32:1)	0.936924	0.936924	-0.0410284	0.0227206	0	0.0637489	0.0637489	0.0637489	1
SM(d33:1)	0.273876	0.273876	0.104471	-0.0344232	0	-0.138894	-0.138894	0.138894	-1
SM(d34:1)	0.0399945	0.0399945	0.163026	-0.0475911	1	-0.210617	-0.210617	0.210617	-1
SM(d36:0)	0.142292	0.142292	-0.0787714	0.0838138	0	0.162585	0.162585	0.162585	1
SM(d36:1)	0.398235	0.398235	0.160963	0.051585	0	-0.109378	-0.109378	0.109378	-1
SM(d36:2)	0.196998	0.196998	0.0592406	0.0569784	0	-0.00226223	-0.00226223	0.00226223	-1
SM(d38:2)	0.0953874	0.0953874	0.185764	0.0265444	0	-0.159219	-0.159219	0.159219	-1
SM(d41:1)	0.0067709	0.0067709	0.34965	0.0559245	1	-0.293725	-0.293725	0.293725	-1
SM(d42:2)	0.0202647	0.0202647	0.201582	0.0605973	1	-0.140985	-0.140985	0.140985	-1
TG(14:0/16:0/18:1)	6.98623e-05	6.98625e-05	-0.243303	0.200224	1	0.443527	0.443527	0.443527	1
TG(14:0/18:1/18:1)	0.000336717	0.000336717	-0.298007	0.0746177	1	0.372625	0.372625	0.372625	1
TG(14:0/18:2/18:2)	0.00285699	0.00285699	-0.238764	0.160875	1	0.399639	0.399639	0.399639	1
TG(16:0/16:0/16:0)	3.74897e-06	3.74918e-06	-0.286388	0.206884	1	0.493272	0.493272	0.493272	1
TG(16:0/18:0/18:1)	2.40855e-05	2.40857e-05	-0.247805	0.173383	1	0.421189	0.421189	0.421189	1
TG(16:0/18:2/18:2)	0.0313976	0.0313976	-0.03181	0.147773	1	0.179583	0.179583	0.179583	1
TG(16:0/18:2/18:3)	0.0197438	0.0197438	-0.180803	0.144546	1	0.325349	0.325349	0.325349	1
TG(16:0/18:2/22:6)	0.00833526	0.00833526	-0.119236	0.107823	1	0.22706	0.22706	0.22706	1
TG(16:0/22:5/18:1) or TG(20:4/18:1/18:1)	0.00281966	0.00281966	-0.126378	0.203173	1	0.329552	0.329552	0.329552	1
TG(18:0/18:0/18:0)	0.0304162	0.0304162	-0.249676	-0.124376	1	0.125301	0.125301	0.125301	1
TG(18:0/18:1/20:4)	0.00146056	0.00146056	-0.240271	0.0826014	1	0.322873	0.322873	0.322873	1
TG(18:1/12:0/18:1) or TG(18:2/16:0/14:0)	0.000763136	0.000763136	-0.160676	0.114003	1	0.274678	0.274678	0.274678	1
TG(18:1/18:1/16:0)	0.0218284	0.0218284	-0.369895	-0.159251	1	0.210644	0.210644	0.210644	1
TG(18:1/18:1/18:1)	0.00333301	0.00333301	-0.310062	0.0324283	1	0.342491	0.342491	0.342491	1
TG(18:1/18:1/22:6)	0.00223566	0.00223566	-0.0719408	0.160798	1	0.232738	0.232738	0.232738	1
TG(18:1/18:2/18:2)	0.00499522	0.00499522	-0.0566956	0.15235	1	0.209045	0.209045	0.209045	1
TG(18:2/18:1/16:0)	0.0385779	0.0385779	-0.223391	-0.10109	1	0.122301	0.122301	0.122301	1
TG(18:2/18:1/18:1)	0.00557605	0.00557605	-0.159705	0.0484511	1	0.208156	0.208156	0.208156	1
TG(18:2/18:2/18:2) or TG(18:3/18:2/18:1)	0.0457995	0.0457995	-0.171062	0.136415	1	0.307477	0.307477	0.307477	1
TG(18:2/22:5/16:0)	0.00612474	0.00612474	-0.089083	0.174046	1	0.263129	0.263129	0.263129	1
TG(45:0)	0.00830088	0.00830088	-0.177362	0.0870561	1	0.264419	0.264419	0.264419	1
TG(47:0)	0.000397085	0.000397086	-0.186021	0.0371496	1	0.223171	0.223171	0.223171	1
TG(47:1)	0.000965117	0.000965117	-0.238083	0.0523999	1	0.290483	0.290483	0.290483	1
TG(47:2)	0.000529226	0.000529226	-0.254547	0.114992	1	0.369539	0.369539	0.369539	1
TG(48:0)	5.34e-06	5.34021e-06	-0.340309	0.186725	1	0.527034	0.527034	0.527034	1
TG(48:1)	0.000219344	0.000219344	-0.287476	0.100924	1	0.3884	0.3884	0.3884	1
TG(48:3)	0.00117623	0.00117623	-0.256869	0.122634	1	0.379503	0.379503	0.379503	1
TG(49:1)	0.00193219	0.00193219	-0.262734	0.0642213	1	0.326956	0.326956	0.326956	1
TG(49:2)	0.00684021	0.00684021	-0.225002	0.0364447	1	0.261446	0.261446	0.261446	1
TG(49:3)	0.411613	0.411613	0.0743322	0.0978208	0	0.0234886	0.0234886	0.0234886	1
TG(50:0)	2.47468e-05	2.4747e-05	-0.237639	0.156369	1	0.394008	0.394008	0.394008	1
TG(50:0)	0.0248736	0.0248736	-0.156122	0.0410614	1	0.197184	0.197184	0.197184	1
TG(50:1)	1.52776e-05	1.52778e-05	-0.340598	0.173157	1	0.513756	0.513756	0.513756	1
TG(50:1)	0.014896	0.014896	-0.109694	0.146133	1	0.255827	0.255827	0.255827	1
TG(50:2)	0.00235192	0.00235192	-0.309863	-0.0754791	1	0.234384	0.234384	0.234384	1
TG(50:3)	0.0016927	0.0016927	-0.188981	0.131444	1	0.320425	0.320425	0.320425	1
TG(50:3)	0.00883315	0.00883315	-0.246473	-0.00283693	1	0.243636	0.243636	0.243636	1
TG(50:5)	0.00563858	0.00563858	-0.155152	0.144061	1	0.299212	0.299212	0.299212	1
TG(51:1)	0.000630648	0.000630648	-0.311451	0.0480601	1	0.359511	0.359511	0.359511	1
TG(51:2)	0.00902862	0.00902862	-0.19637	0.0744615	1	0.270831	0.270831	0.270831	1
TG(51:2)	0.193747	0.193747	-0.166963	-0.0202697	0	0.146693	0.146693	0.146693	1
TG(51:3)	0.0632106	0.0632106	-0.0711439	0.0580828	0	0.129227	0.129227	0.129227	1
TG(51:4)	0.050093	0.050093	-0.116959	0.143609	0	0.260568	0.260568	0.260568	1
TG(52:0)	0.000410449	0.000410449	-0.249826	-0.00221956	1	0.247607	0.247607	0.247607	1
TG(52:2)	0.0782844	0.0782844	-0.337845	-0.168952	0	0.168893	0.168893	0.168893	1
TG(52:3)	0.149111	0.149111	-0.206248	-0.135842	0	0.0704056	0.0704056	0.0704056	1
TG(52:4)	0.130937	0.130937	-0.0521917	0.0019305	0	0.0541222	0.0541222	0.0541222	1
TG(52:5)	0.0217937	0.0217937	-0.188024	0.177593	1	0.365617	0.365617	0.365617	1
TG(52:6)	0.00951434	0.00951434	-0.0564734	0.134907	1	0.19138	0.19138	0.19138	1
TG(53:2)	0.0218861	0.0218861	-0.0525905	0.0357313	1	0.0883218	0.0883218	0.0883218	1
TG(53:3)	0.0626091	0.0626091	-0.145564	-0.0227757	0	0.122788	0.122788	0.122788	1
TG(53:4)	0.0446341	0.0446341	-0.129393	0.0712283	1	0.200621	0.200621	0.200621	1
TG(53:5)	0.0112206	0.0112206	-0.109651	0.134846	1	0.244497	0.244497	0.244497	1
TG(54:1)	5.06134e-05	5.06136e-05	-0.31922	0.0247933	1	0.344013	0.344013	0.344013	1
TG(54:2)	4.24909e-05	4.24911e-05	-0.344663	0.0650055	1	0.409669	0.409669	0.409669	1
TG(54:3)	0.0186233	0.0186233	-0.207778	0.0106401	1	0.218418	0.218418	0.218418	1
TG(54:4)	0.0367256	0.0367256	-0.161308	0.00371775	1	0.165026	0.165026	0.165026	1
TG(54:5)	0.00260352	0.00260352	-0.193883	0.105662	1	0.299545	0.299545	0.299545	1
TG(54:6)	0.0128831	0.0128831	-0.209127	0.0874427	1	0.29657	0.29657	0.29657	1
TG(54:7)	0.0350258	0.0350258	-0.202844	0.10459	1	0.307434	0.307434	0.307434	1
TG(55:5)	0.00874716	0.00874716	-0.141677	0.10189	1	0.243567	0.243567	0.243567	1
TG(56:2)	4.59474e-05	4.59476e-05	-0.246758	0.0496804	1	0.296439	0.296439	0.296439	1
TG(56:3)	0.000453289	0.000453289	-0.200369	0.0915312	1	0.2919	0.2919	0.2919	1
TG(56:4)	8.27629e-05	8.27631e-05	-0.268559	0.140804	1	0.409363	0.409363	0.409363	1
TG(56:4)	0.00121608	0.00121608	-0.182234	0.106814	1	0.289047	0.289047	0.289047	1
TG(56:6)	0.012042	0.012042	-0.129801	0.0679073	1	0.197708	0.197708	0.197708	1
TG(56:9)	0.0278054	0.0278054	0.0453192	0.148169	1	0.10285	0.10285	0.10285	1
TG(58:6)	1.51099e-06	1.5112e-06	-0.265146	0.134526	1	0.399672	0.399672	0.399672	1
TG(58:9)	0.00835216	0.00835216	-0.0345934	0.1069	1	0.141493	0.141493	0.141493	1
TG(O-52:2) or TG(P-52:1)	0.547778	0.547778	-0.0738837	0.102213	0	0.176097	0.176097	0.176097	1
TG(49:0)	0.000209117	0.000209117	-0.2685	0.0052485	1	0.273748	0.273748	0.273748	1
2-OH-Butanoic Acid	0.879655	0.879655	0.0181103	0.0569403	0	0.03883	0.03883	0.03883	1
3-OH-Benzoic Acid	0.370811	0.370811	0.529846	0.529846	0	0	0	0	0
3-OH-Butanoic Acid	0.308764	0.308764	-0.279969	-0.101137	0	0.178832	0.178832	0.178832	1
5-OH-1H-Indole-3-Acetic Acid	0.393449	0.393449	0.560072	0.560072	0	0	0	0	0
Alanine	0.0165381	0.0165381	-0.130628	0.0409748	1	0.171603	0.171603	0.171603	1
Arachidonic acid	0.530857	0.530857	-0.164361	-0.15271	0	0.0116507	0.0116507	0.0116507	1
Asparagine	0.916108	0.916108	0.204743	0.125674	0	-0.0790696	-0.0790696	0.0790696	-1
Aspartic Acid	0.890986	0.890986	-0.0476814	-0.064139	0	-0.0164576	-0.0164576	0.0164576	-1
Cholesterol	0.824663	0.824663	0.191457	0.124752	0	-0.0667047	-0.0667047	0.0667047	-1
Citric acid	0.162649	0.162649	-0.179095	-0.11019	0	0.0689053	0.0689053	0.0689053	1
Decanoic acid	0.174052	0.174052	-0.0416682	-0.100399	0	-0.0587311	-0.0587311	0.0587311	-1
Fructose	0.567146	0.567146	-0.194395	-0.123712	0	0.0706828	0.0706828	0.0706828	1
Fumaric Acid	0.672441	0.672441	-0.232418	-0.179785	0	0.0526328	0.0526328	0.0526328	1
Glutamic Acid	0.0979688	0.0979688	-0.0383882	0.0665964	0	0.104985	0.104985	0.104985	1
Glutamine	0.409797	0.409797	0.0253504	0.105452	0	0.0801011	0.0801011	0.0801011	1
Glycerol-3-P	0.332475	0.332475	-0.0252904	-0.168954	0	-0.143663	-0.143663	0.143663	-1
Glycine	0.714959	0.714959	0.136338	0.123615	0	-0.0127231	-0.0127231	0.0127231	-1
Indole-3-Latic Acid	0.454212	0.454212	0.0853095	0.0853095	0	0	0	0	0
Indole-3-Propionic Acid	0.578612	0.578612	-0.153696	-0.191851	0	-0.0381557	-0.0381557	0.0381557	-1
Isoleucine	0.503245	0.503245	-0.0594208	0.030395	0	0.0898159	0.0898159	0.0898159	1
Lactic Acid	0.329643	0.329643	-0.146321	-0.189725	0	-0.0434033	-0.0434033	0.0434033	-1
Leucine	0.174009	0.174009	0.0219432	0.0695387	0	0.0475955	0.0475955	0.0475955	1
Linoleic Acid	0.435054	0.435054	-0.0926109	0.0761959	0	0.168807	0.168807	0.168807	1
Lysine	0.747707	0.747707	0.236795	0.180804	0	-0.0559902	-0.0559902	0.0559902	-1
Malic Acid	0.54098	0.54098	-0.198624	-0.146781	0	0.0518429	0.0518429	0.0518429	1
Methionine	0.168408	0.168408	-0.0638215	-0.0070192	0	0.0568023	0.0568023	0.0568023	1
Oleic Acid	0.457899	0.457899	0.0970897	0.2255	0	0.12841	0.12841	0.12841	1
Palmitic Acid	0.972791	0.972791	0.144889	0.176686	0	0.0317972	0.0317972	0.0317972	1
Phenylalanine	0.16102	0.16102	-0.0126443	0.0204542	0	0.0330985	0.0330985	0.0330985	1
Proline	0.654529	0.654529	0.225158	0.296504	0	0.0713463	0.0713463	0.0713463	1
Serine	0.5189	0.5189	0.0339901	-0.0280693	0	-0.0620594	-0.0620594	0.0620594	-1
Stearic Acid	0.647694	0.647694	0.0812165	0.195773	0	0.114556	0.114556	0.114556	1
Succinic Acid	0.437422	0.437422	0.00987126	-0.0163929	0	-0.0262641	-0.0262641	0.0262641	-1
Threonine	0.666659	0.666659	0.107718	0.0815071	0	-0.0262112	-0.0262112	0.0262112	-1
Tyrosine	0.906063	0.906063	0.309968	0.347703	0	0.0377347	0.0377347	0.0377347	1
Valine	0.665732	0.665732	-0.0716793	0.0574969	0	0.129176	0.129176	0.129176	1
