# Supplementary material for: Metabolic signatures across the full spectrum of non-alcoholic fatty liver disease
Source: JHEP Rep. 2022 Mar 26;4(5):100477. doi: 10.1016/j.jhepr.2022.100477 (PMC9006858; doi:10.1016/j.jhepr.2022.100477)
Supplement: Multimedia component 3 [file mmc3.xlsx]

## Sheet: BOTH
Original Order	Feature	Fibrosis signif	Fibrosis.direction	Steatosis signif	Steatosis.direction	NASH signif	NASH.direction	Signif fibrosis/steatosis	Signif fibrosis/NASH	Signif ALL
1	CE(16:0) + CE(18:1)	0	-1	0	1	0	1	0	0	0
2	CE(18:0)	0	-1	1	1	0	-1	0	0	0
3	CE(18:2)	0	-1	0	1	0	-1	0	0	0
4	Cer(d18:1/23:0)	0	-1	1	1	0	-1	0	0	0
5	Cer(d18:1/24:0)	0	-1	0	1	0	-1	0	0	0
6	DG(18:1/18:1))	1	1	0	1	1	1	0	1	0
7	CE(20:4)	0	-1	0	-1	0	-1	0	0	0
8	LPC(16:0e)	1	-1	0	-1	1	-1	0	1	0
9	LPC(16:0p)	1	-1	0	-1	1	-1	0	1	0
10	LPC(16:1)	0	-1	0	1	0	-1	0	0	0
11	LPC(18:0)	1	-1	0	1	1	-1	0	1	0
12	LPC(18:1)	1	-1	1	1	1	-1	1	1	1
13	LPC(18:2)	1	-1	1	1	1	-1	1	1	1
14	LPC(20:3)	1	-1	0	1	1	-1	0	1	0
15	LPC(20:4)	1	-1	1	1	1	-1	1	1	1
16	LPC(22:5)	0	-1	0	-1	0	1	0	0	0
17	LPC(22:6)	1	-1	1	-1	1	-1	1	1	1
18	PC(16:0/16:0)	1	1	0	1	1	1	0	1	0
19	PC(16:0/18:1)	0	1	0	1	0	1	0	0	0
20	PC(16:0e/18:1(9Z))	0	1	0	-1	1	-1	0	0	0
21	PC(18:0/18:0)	0	-1	0	-1	0	-1	0	0	0
22	PC(18:0p/18:1(9Z))	1	-1	0	-1	1	-1	0	1	0
23	PC(18:0p/22:6)	0	1	0	-1	0	-1	0	0	0
24	PC(30:0)	0	1	0	1	0	1	0	0	0
25	PC(31:0)	0	1	0	1	0	-1	0	0	0
26	PC(31:0)	0	1	0	1	0	-1	0	0	0
27	PC(32:1)	1	1	0	1	0	1	0	0	0
28	PC(32:2)	0	1	0	1	0	1	0	0	0
29	PC(33:0)	0	1	0	1	0	-1	0	0	0
30	PC(33:1)	0	1	0	1	0	-1	0	0	0
31	PC(34:2)	0	1	0	1	0	1	0	0	0
32	PC(34:3)	0	1	0	1	0	1	0	0	0
33	PC(35:1)	0	1	0	1	0	-1	0	0	0
34	PC(35:2)	0	-1	0	1	0	-1	0	0	0
35	PC(35:3)	0	-1	0	1	0	-1	0	0	0
36	PC(35:4)	1	-1	0	1	0	-1	0	0	0
37	PC(36:1)	0	1	0	1	0	1	0	0	0
38	PC(36:2)	0	1	0	1	0	1	0	0	0
39	PC(36:2)	0	-1	0	1	0	-1	0	0	0
40	PC(36:3)	0	1	0	1	0	1	0	0	0
41	PC(36:4)	0	1	0	-1	0	1	0	0	0
42	PC(36:4)	0	1	0	1	0	1	0	0	0
43	PC(36:4)	0	1	0	1	0	1	0	0	0
44	PC(36:4)	0	1	0	1	0	1	0	0	0
45	PC(36:5)	0	1	0	1	0	1	0	0	0
46	PC(37:2)	0	-1	0	1	0	-1	0	0	0
47	PC(37:3)	0	-1	0	1	0	-1	0	0	0
48	PC(37:4)	1	-1	0	1	0	-1	0	0	0
49	PC(37:5)	0	1	0	1	0	-1	0	0	0
50	PC(38:3)	0	1	1	1	0	1	0	0	0
51	PC(38:4)	0	1	0	1	0	1	0	0	0
52	PC(38:5)	0	1	0	1	0	1	0	0	0
53	PC(38:6)	0	1	0	-1	0	1	0	0	0
54	PC(38:6)	0	1	0	1	0	1	0	0	0
55	PC(39:6)	0	-1	0	-1	0	-1	0	0	0
56	PC(40:4)	0	1	1	1	0	1	0	0	0
57	PC(40:5)	1	1	0	1	0	1	0	0	0
58	PC(40:6)	0	1	0	-1	0	1	0	0	0
59	PC(40:7)	0	1	0	1	0	1	0	0	0
60	PC(40:8)	0	1	1	-1	0	-1	0	0	0
61	PC(O-32:0)	0	-1	0	-1	1	-1	0	0	0
62	PC(O-32:1)	0	-1	0	-1	1	-1	0	0	0
63	PC(O-34:2)	1	-1	0	-1	1	-1	0	1	0
64	PC(O-34:3)	1	-1	0	-1	1	-1	0	1	0
65	PC(O-36:3)	0	-1	0	-1	1	-1	0	0	0
66	PC(O-36:3)	1	-1	0	1	1	-1	0	1	0
67	PC(O-36:4)	1	-1	0	-1	1	-1	0	1	0
68	PC(O-36:5)	1	-1	0	-1	1	-1	0	1	0
69	PC(O-38:4)	0	-1	0	-1	0	-1	0	0	0
70	PC(O-38:4)	0	-1	0	-1	1	-1	0	0	0
71	PC(O-38:5)	1	-1	0	-1	1	-1	0	1	0
72	PC(O-38:5)	0	1	0	-1	1	-1	0	0	0
73	PC(O-38:5)	0	1	0	1	0	-1	0	0	0
74	PC(O-38:6)	0	1	0	-1	0	-1	0	0	0
75	PC(O-38:6)	0	-1	0	-1	0	-1	0	0	0
76	PC(O-40:5)	0	-1	0	-1	0	-1	0	0	0
77	PC(O-40:5)	0	1	0	-1	0	-1	0	0	0
78	PC(O-40:6)	0	1	0	-1	0	-1	0	0	0
79	PC(O-40:6)	0	1	0	-1	0	-1	0	0	0
80	PC(O-40:6)	0	1	0	-1	0	-1	0	0	0
81	PC(P-18:0/22:6)	0	1	0	-1	0	1	0	0	0
82	PE(16:0/18:1)	1	1	1	1	1	1	1	1	1
83	PE(34:2)	1	1	1	1	1	1	1	1	1
84	PE(36:4)	1	1	0	-1	1	1	0	1	0
85	PE(38:4)	1	1	0	1	1	1	0	1	0
86	PE(38:6)	1	1	0	1	1	1	0	1	0
87	PE(O-16:0/22:6) or PE(P-18:0/20:5)	0	1	0	-1	0	-1	0	0	0
88	PE(O-38:5) or PE(P-38:4)	0	-1	0	1	1	-1	0	0	0
89	PE(P-18:0/22:6)	0	1	0	-1	0	-1	0	0	0
90	PI(18:0/20:4)	0	1	0	1	0	1	0	0	0
91	SM(d16:1/18:1) or SM(d18:2/16:0)	0	-1	0	-1	0	-1	0	0	0
92	SM(d18:0/14:0)	0	-1	0	-1	0	1	0	0	0
93	SM(d18:0/16:0)	0	1	0	1	0	1	0	0	0
94	SM(d18:1/12:0)	0	1	0	-1	0	-1	0	0	0
95	SM(d18:1/24:0)	1	-1	0	1	1	-1	0	1	0
96	SM(d18:2/14:0)	0	1	0	-1	0	-1	0	0	0
97	SM(d32:1)	0	1	0	1	0	1	0	0	0
98	SM(d33:1)	0	-1	0	1	0	-1	0	0	0
99	SM(d34:1)	0	-1	0	-1	1	-1	0	0	0
100	SM(d36:0)	1	1	1	1	0	1	1	0	0
101	SM(d36:1)	0	-1	0	1	0	-1	0	0	0
102	SM(d36:2)	1	-1	0	-1	0	-1	0	0	0
103	SM(d38:2)	1	-1	0	-1	0	-1	0	0	0
104	SM(d41:1)	1	-1	0	1	1	-1	0	1	0
105	SM(d42:2)	0	-1	0	-1	1	-1	0	0	0
106	TG(14:0/16:0/18:1)	1	1	1	1	1	1	1	1	1
107	TG(14:0/18:1/18:1)	1	1	1	1	1	1	1	1	1
108	TG(14:0/18:2/18:2)	1	1	0	1	1	1	0	1	0
109	TG(16:0/16:0/16:0)	1	1	1	1	1	1	1	1	1
110	TG(16:0/18:0/18:1)	1	1	1	1	1	1	1	1	1
111	TG(16:0/18:2/18:2)	1	1	0	1	1	1	0	1	0
112	TG(16:0/18:2/18:3)	1	1	0	1	1	1	0	1	0
113	TG(16:0/18:2/22:6)	1	1	0	1	1	1	0	1	0
114	TG(16:0/22:5/18:1) or TG(20:4/18:1/18:1)	1	1	0	1	1	1	0	1	0
115	TG(18:0/18:0/18:0)	1	1	1	1	1	1	1	1	1
116	TG(18:0/18:1/20:4)	1	1	0	1	1	1	0	1	0
117	TG(18:1/12:0/18:1) or TG(18:2/16:0/14:0)	1	1	1	1	1	1	1	1	1
118	TG(18:1/18:1/16:0)	0	1	0	1	1	1	0	0	0
119	TG(18:1/18:1/18:1)	1	1	0	1	1	1	0	1	0
120	TG(18:1/18:1/22:6)	1	1	0	1	1	1	0	1	0
121	TG(18:1/18:2/18:2)	1	1	0	1	1	1	0	1	0
122	TG(18:2/18:1/16:0)	0	1	0	1	1	1	0	0	0
123	TG(18:2/18:1/18:1)	1	1	0	1	1	1	0	1	0
124	TG(18:2/18:2/18:2) or TG(18:3/18:2/18:1)	1	1	0	1	1	1	0	1	0
125	TG(18:2/22:5/16:0)	1	1	0	1	1	1	0	1	0
126	TG(45:0)	0	1	1	1	1	1	0	0	0
127	TG(47:0)	0	1	1	1	1	1	0	0	0
128	TG(47:1)	0	1	1	1	1	1	0	0	0
129	TG(47:2)	1	1	0	1	1	1	0	1	0
130	TG(48:0)	1	1	1	1	1	1	1	1	1
131	TG(48:1)	1	1	1	1	1	1	1	1	1
132	TG(48:3)	1	1	0	1	1	1	0	1	0
133	TG(49:1)	1	1	1	1	1	1	1	1	1
134	TG(49:2)	0	1	0	1	1	1	0	0	0
135	TG(49:3)	0	1	0	1	0	1	0	0	0
136	TG(50:0)	1	1	1	1	1	1	1	1	1
137	TG(50:0)	0	1	0	1	1	1	0	0	0
138	TG(50:1)	1	1	1	1	1	1	1	1	1
139	TG(50:1)	1	1	0	1	1	1	0	1	0
140	TG(50:2)	1	1	1	1	1	1	1	1	1
141	TG(50:3)	1	1	0	1	1	1	0	1	0
142	TG(50:3)	0	1	0	1	1	1	0	0	0
143	TG(50:5)	1	1	0	1	1	1	0	1	0
144	TG(51:1)	1	1	1	1	1	1	1	1	1
145	TG(51:2)	0	1	0	1	1	1	0	0	0
146	TG(51:2)	0	-1	1	1	0	1	0	0	0
147	TG(51:3)	0	1	0	1	0	1	0	0	0
148	TG(51:4)	0	1	0	1	0	1	0	0	0
149	TG(52:0)	1	1	1	1	1	1	1	1	1
150	TG(52:2)	0	1	0	-1	0	1	0	0	0
151	TG(52:3)	0	1	0	1	0	1	0	0	0
152	TG(52:4)	0	1	0	1	0	1	0	0	0
153	TG(52:5)	0	1	0	1	1	1	0	0	0
154	TG(52:6)	1	1	0	1	1	1	0	1	0
155	TG(53:2)	0	1	0	1	1	1	0	0	0
156	TG(53:3)	0	1	0	1	0	1	0	0	0
157	TG(53:4)	0	1	0	1	1	1	0	0	0
158	TG(53:5)	1	1	0	1	1	1	0	1	0
159	TG(54:1)	1	1	1	1	1	1	1	1	1
160	TG(54:2)	1	1	0	1	1	1	0	1	0
161	TG(54:3)	0	1	0	1	1	1	0	0	0
162	TG(54:4)	0	1	0	1	1	1	0	0	0
163	TG(54:5)	1	1	0	1	1	1	0	1	0
164	TG(54:6)	0	1	0	1	1	1	0	0	0
165	TG(54:7)	1	1	0	1	1	1	0	1	0
166	TG(55:5)	1	1	0	1	1	1	0	1	0
167	TG(56:2)	1	1	0	1	1	1	0	1	0
168	TG(56:3)	1	1	0	1	1	1	0	1	0
169	TG(56:4)	1	1	0	1	1	1	0	1	0
170	TG(56:4)	1	1	0	1	1	1	0	1	0
171	TG(56:6)	1	1	0	1	1	1	0	1	0
172	TG(56:9)	1	1	0	1	1	1	0	1	0
173	TG(58:6)	1	1	0	1	1	1	0	1	0
174	TG(58:9)	1	1	0	1	1	1	0	1	0
175	TG(O-52:2) or TG(P-52:1)	0	1	1	-1	0	1	0	0	0
176	TG(49:0)	1	1	1	1	1	1	1	1	1
177	2-OH-Butanoic Acid	1	1	0	1	0	1	0	0	0
178	3-OH-Benzoic Acid	0	0	1	1	0	0	0	0	0
179	3-OH-Butanoic Acid	1	1	0	1	0	1	0	0	0
180	5-OH-1H-Indole-3-Acetic Acid	0	0	1	1	0	0	0	0	0
181	Alanine	0	1	0	1	1	1	0	0	0
182	Arachidonic acid	0	1	0	-1	0	1	0	0	0
183	Asparagine	0	-1	0	1	0	-1	0	0	0
184	Aspartic Acid	0	-1	0	1	0	-1	0	0	0
185	Cholesterol	1	-1	0	-1	0	-1	0	0	0
186	Citric acid	0	1	0	-1	0	1	0	0	0
187	Decanoic acid	0	-1	0	-1	0	-1	0	0	0
188	Fructose	0	1	0	-1	0	1	0	0	0
189	Fumaric Acid	0	1	0	1	0	1	0	0	0
190	Glutamic Acid	0	-1	0	1	0	1	0	0	0
191	Glutamine	0	1	0	-1	0	1	0	0	0
192	Glycerol-3-P	0	-1	0	-1	0	-1	0	0	0
193	Glycine	0	-1	0	-1	0	-1	0	0	0
194	Indole-3-Latic Acid	0	1	1	1	0	0	0	0	0
195	Indole-3-Propionic Acid	0	-1	0	-1	0	-1	0	0	0
196	Isoleucine	1	-1	0	1	0	1	0	0	0
197	Lactic Acid	0	1	1	1	0	-1	0	0	0
198	Leucine	0	-1	0	1	0	1	0	0	0
199	Linoleic Acid	0	1	0	-1	0	1	0	0	0
200	Lysine	1	1	0	-1	0	-1	0	0	0
201	Malic Acid	0	1	0	1	0	1	0	0	0
202	Methionine	0	1	0	-1	0	1	0	0	0
203	Oleic Acid	0	1	0	1	0	1	0	0	0
204	Palmitic Acid	0	1	1	1	0	1	0	0	0
205	Phenylalanine	0	1	0	1	0	1	0	0	0
206	Proline	0	1	0	1	0	1	0	0	0
207	Serine	0	-1	0	1	0	-1	0	0	0
208	Stearic Acid	0	1	0	1	0	1	0	0	0
209	Succinic Acid	0	-1	0	-1	0	-1	0	0	0
210	Threonine	0	-1	0	-1	0	-1	0	0	0
211	Tyrosine	0	1	1	1	0	1	0	0	0
212	Valine	0	-1	0	1	0	1	0	0	0

## Sheet: MALE
Original Order	Feature	Fibrosis signif	Fibrosis.direction	Steatosis signif	Steatosis.direction	NASH signif	NASH.direction	Signif fibrosis/steatosis	Signif fibrosis/NASH	Signif ALL
1	CE(16:0) + CE(18:1)	0	-1	0	-1	0	1	0	0	0
2	CE(18:0)	0	-1	1	-1	0	-1	0	0	0
3	CE(18:2)	0	-1	0	-1	1	-1	0	0	0
4	Cer(d18:1/23:0)	0	-1	1	1	0	-1	0	0	0
5	Cer(d18:1/24:0)	0	-1	1	1	0	-1	0	0	0
6	DG(18:1/18:1))	1	1	0	1	0	1	0	0	0
7	CE(20:4)	0	-1	0	-1	0	-1	0	0	0
8	LPC(16:0e)	1	-1	0	-1	1	-1	0	1	0
9	LPC(16:0p)	1	-1	0	-1	1	-1	0	1	0
10	LPC(16:1)	0	-1	0	-1	1	-1	0	0	0
11	LPC(18:0)	1	-1	0	-1	0	-1	0	0	0
12	LPC(18:1)	1	-1	1	-1	1	-1	1	1	1
13	LPC(18:2)	1	-1	1	1	1	-1	1	1	1
14	LPC(20:3)	1	-1	1	-1	1	-1	1	1	1
15	LPC(20:4)	1	-1	1	-1	1	-1	1	1	1
16	LPC(22:5)	0	-1	0	-1	0	-1	0	0	0
17	LPC(22:6)	0	-1	1	-1	1	-1	0	0	0
18	PC(16:0/16:0)	0	1	0	1	0	1	0	0	0
19	PC(16:0/18:1)	0	1	0	-1	0	1	0	0	0
20	PC(16:0e/18:1(9Z))	0	-1	0	1	1	-1	0	0	0
21	PC(18:0/18:0)	0	-1	0	1	1	-1	0	0	0
22	PC(18:0p/18:1(9Z))	1	-1	0	-1	1	-1	0	1	0
23	PC(18:0p/22:6)	0	1	0	1	0	-1	0	0	0
24	PC(30:0)	0	1	0	1	0	-1	0	0	0
25	PC(31:0)	0	-1	0	1	0	-1	0	0	0
26	PC(31:0)	0	-1	0	1	0	-1	0	0	0
27	PC(32:1)	1	1	0	1	0	1	0	0	0
28	PC(32:2)	0	-1	0	1	0	-1	0	0	0
29	PC(33:0)	0	1	0	1	1	-1	0	0	0
30	PC(33:1)	0	1	0	1	1	-1	0	0	0
31	PC(34:2)	0	-1	0	1	0	1	0	0	0
32	PC(34:3)	1	1	0	1	0	1	0	0	0
33	PC(35:1)	0	-1	0	1	1	-1	0	0	0
34	PC(35:2)	0	-1	0	1	0	-1	0	0	0
35	PC(35:3)	0	-1	1	1	0	-1	0	0	0
36	PC(35:4)	0	-1	1	1	1	-1	0	0	0
37	PC(36:1)	0	-1	0	-1	0	-1	0	0	0
38	PC(36:2)	0	1	0	-1	0	1	0	0	0
39	PC(36:2)	0	-1	0	1	1	-1	0	0	0
40	PC(36:3)	0	1	0	-1	0	1	0	0	0
41	PC(36:4)	0	1	0	-1	0	-1	0	0	0
42	PC(36:4)	0	1	0	1	0	-1	0	0	0
43	PC(36:4)	0	-1	0	1	0	-1	0	0	0
44	PC(36:4)	0	-1	0	1	0	-1	0	0	0
45	PC(36:5)	0	1	0	1	0	-1	0	0	0
46	PC(37:2)	0	-1	0	1	0	-1	0	0	0
47	PC(37:3)	0	-1	1	1	0	-1	0	0	0
48	PC(37:4)	0	1	1	1	0	-1	0	0	0
49	PC(37:5)	0	-1	0	1	0	-1	0	0	0
50	PC(38:3)	0	1	0	-1	0	1	0	0	0
51	PC(38:4)	0	1	0	1	0	1	0	0	0
52	PC(38:5)	0	1	0	1	0	-1	0	0	0
53	PC(38:6)	0	1	0	1	0	-1	0	0	0
54	PC(38:6)	0	1	0	1	0	-1	0	0	0
55	PC(39:6)	0	1	0	1	0	-1	0	0	0
56	PC(40:4)	0	1	0	1	0	1	0	0	0
57	PC(40:5)	1	1	0	-1	0	-1	0	0	0
58	PC(40:6)	0	1	0	1	0	1	0	0	0
59	PC(40:7)	0	1	0	1	0	1	0	0	0
60	PC(40:8)	0	-1	1	1	0	-1	0	0	0
61	PC(O-32:0)	0	-1	1	-1	1	-1	0	0	0
62	PC(O-32:1)	0	-1	0	1	1	-1	0	0	0
63	PC(O-34:2)	1	-1	0	-1	1	-1	0	1	0
64	PC(O-34:3)	0	-1	0	1	1	-1	0	0	0
65	PC(O-36:3)	0	-1	0	1	1	-1	0	0	0
66	PC(O-36:3)	0	-1	0	1	1	-1	0	0	0
67	PC(O-36:4)	0	-1	0	-1	1	-1	0	0	0
68	PC(O-36:5)	0	-1	0	1	1	-1	0	0	0
69	PC(O-38:4)	0	-1	0	-1	1	-1	0	0	0
70	PC(O-38:4)	0	-1	0	-1	1	-1	0	0	0
71	PC(O-38:5)	0	-1	0	1	1	-1	0	0	0
72	PC(O-38:5)	0	-1	0	-1	1	-1	0	0	0
73	PC(O-38:5)	0	-1	0	1	1	-1	0	0	0
74	PC(O-38:6)	0	1	0	-1	0	-1	0	0	0
75	PC(O-38:6)	0	-1	0	1	0	-1	0	0	0
76	PC(O-40:5)	0	-1	0	-1	1	-1	0	0	0
77	PC(O-40:5)	0	-1	0	-1	0	-1	0	0	0
78	PC(O-40:6)	0	-1	0	1	0	-1	0	0	0
79	PC(O-40:6)	0	-1	0	1	0	-1	0	0	0
80	PC(O-40:6)	0	-1	0	1	0	-1	0	0	0
81	PC(P-18:0/22:6)	0	-1	0	1	0	-1	0	0	0
82	PE(16:0/18:1)	1	1	0	-1	1	1	0	1	0
83	PE(34:2)	1	1	0	-1	1	1	0	1	0
84	PE(36:4)	1	1	0	-1	1	1	0	1	0
85	PE(38:4)	1	1	0	-1	0	1	0	0	0
86	PE(38:6)	1	1	0	1	1	1	0	1	0
87	PE(O-16:0/22:6) or PE(P-18:0/20:5)	0	1	0	1	0	-1	0	0	0
88	PE(O-38:5) or PE(P-38:4)	0	-1	0	1	1	-1	0	0	0
89	PE(P-18:0/22:6)	0	1	0	1	0	-1	0	0	0
90	PI(18:0/20:4)	0	1	0	1	0	-1	0	0	0
91	SM(d16:1/18:1) or SM(d18:2/16:0)	0	1	0	-1	0	-1	0	0	0
92	SM(d18:0/14:0)	0	-1	0	-1	0	-1	0	0	0
93	SM(d18:0/16:0)	0	1	0	-1	1	-1	0	0	0
94	SM(d18:1/12:0)	0	-1	0	-1	0	-1	0	0	0
95	SM(d18:1/24:0)	1	-1	0	1	1	-1	0	1	0
96	SM(d18:2/14:0)	0	-1	0	-1	0	-1	0	0	0
97	SM(d32:1)	0	-1	0	-1	0	-1	0	0	0
98	SM(d33:1)	0	-1	0	-1	1	-1	0	0	0
99	SM(d34:1)	0	-1	0	-1	1	-1	0	0	0
100	SM(d36:0)	0	1	1	1	0	-1	0	0	0
101	SM(d36:1)	0	-1	0	-1	0	-1	0	0	0
102	SM(d36:2)	0	-1	0	-1	0	-1	0	0	0
103	SM(d38:2)	0	-1	0	-1	1	-1	0	0	0
104	SM(d41:1)	1	-1	0	1	1	-1	0	1	0
105	SM(d42:2)	0	-1	0	1	1	-1	0	0	0
106	TG(14:0/16:0/18:1)	0	1	1	-1	1	1	0	0	0
107	TG(14:0/18:1/18:1)	1	1	1	-1	1	1	1	1	1
108	TG(14:0/18:2/18:2)	1	1	0	1	1	1	0	1	0
109	TG(16:0/16:0/16:0)	1	1	1	-1	1	1	1	1	1
110	TG(16:0/18:0/18:1)	1	1	1	-1	1	1	1	1	1
111	TG(16:0/18:2/18:2)	1	1	0	-1	1	1	0	1	0
112	TG(16:0/18:2/18:3)	1	1	0	1	1	1	0	1	0
113	TG(16:0/18:2/22:6)	1	1	0	1	1	1	0	1	0
114	TG(16:0/22:5/18:1) or TG(20:4/18:1/18:1)	1	1	0	1	1	1	0	1	0
115	TG(18:0/18:0/18:0)	0	1	0	1	1	1	0	0	0
116	TG(18:0/18:1/20:4)	1	1	0	-1	1	1	0	1	0
117	TG(18:1/12:0/18:1) or TG(18:2/16:0/14:0)	0	1	0	1	1	1	0	0	0
118	TG(18:1/18:1/16:0)	0	1	0	-1	1	1	0	0	0
119	TG(18:1/18:1/18:1)	0	1	0	-1	1	1	0	0	0
120	TG(18:1/18:1/22:6)	1	1	0	1	1	1	0	1	0
121	TG(18:1/18:2/18:2)	1	1	0	-1	1	1	0	1	0
122	TG(18:2/18:1/16:0)	0	1	0	-1	1	1	0	0	0
123	TG(18:2/18:1/18:1)	1	1	0	-1	1	1	0	1	0
124	TG(18:2/18:2/18:2) or TG(18:3/18:2/18:1)	1	1	0	1	1	1	0	1	0
125	TG(18:2/22:5/16:0)	1	1	0	1	1	1	0	1	0
126	TG(45:0)	0	-1	0	-1	0	1	0	0	0
127	TG(47:0)	0	1	1	-1	1	1	0	0	0
128	TG(47:1)	0	1	0	-1	0	1	0	0	0
129	TG(47:2)	0	1	0	1	1	1	0	0	0
130	TG(48:0)	1	1	1	-1	1	1	1	1	1
131	TG(48:1)	0	1	1	-1	1	1	0	0	0
132	TG(48:3)	1	1	0	1	1	1	0	1	0
133	TG(49:1)	0	1	0	-1	1	1	0	0	0
134	TG(49:2)	0	1	0	1	1	1	0	0	0
135	TG(49:3)	0	1	0	1	0	1	0	0	0
136	TG(50:0)	1	1	1	-1	1	1	1	1	1
137	TG(50:0)	0	1	0	-1	1	1	0	0	0
138	TG(50:1)	1	1	1	-1	1	1	1	1	1
139	TG(50:1)	1	1	0	-1	1	1	0	1	0
140	TG(50:2)	0	1	1	-1	1	1	0	0	0
141	TG(50:3)	1	1	0	-1	1	1	0	1	0
142	TG(50:3)	0	1	1	-1	1	1	0	0	0
143	TG(50:5)	1	1	0	1	1	1	0	1	0
144	TG(51:1)	0	1	0	-1	1	1	0	0	0
145	TG(51:2)	0	1	0	-1	1	1	0	0	0
146	TG(51:2)	0	-1	0	1	0	1	0	0	0
147	TG(51:3)	0	1	0	1	1	1	0	0	0
148	TG(51:4)	1	1	0	1	1	1	0	1	0
149	TG(52:0)	1	1	1	-1	1	1	1	1	1
150	TG(52:2)	0	-1	0	-1	0	1	0	0	0
151	TG(52:3)	0	-1	0	-1	0	1	0	0	0
152	TG(52:4)	0	1	0	-1	1	1	0	0	0
153	TG(52:5)	1	1	0	1	1	1	0	1	0
154	TG(52:6)	1	1	0	1	1	1	0	1	0
155	TG(53:2)	0	1	0	-1	1	1	0	0	0
156	TG(53:3)	0	1	0	-1	1	1	0	0	0
157	TG(53:4)	1	1	0	-1	1	1	0	1	0
158	TG(53:5)	1	1	0	1	1	1	0	1	0
159	TG(54:1)	1	1	1	-1	1	1	1	1	1
160	TG(54:2)	1	1	0	-1	1	1	0	1	0
161	TG(54:3)	0	1	0	-1	1	1	0	0	0
162	TG(54:4)	0	1	0	-1	1	1	0	0	0
163	TG(54:5)	1	1	0	-1	1	1	0	1	0
164	TG(54:6)	1	1	0	1	1	1	0	1	0
165	TG(54:7)	1	1	0	1	1	1	0	1	0
166	TG(55:5)	1	1	0	1	1	1	0	1	0
167	TG(56:2)	1	1	0	-1	1	1	0	1	0
168	TG(56:3)	1	1	0	-1	1	1	0	1	0
169	TG(56:4)	1	1	0	1	1	1	0	1	0
170	TG(56:4)	1	1	0	-1	1	1	0	1	0
171	TG(56:6)	1	1	0	1	1	1	0	1	0
172	TG(56:9)	1	1	0	1	0	1	0	0	0
173	TG(58:6)	1	1	0	1	1	1	0	1	0
174	TG(58:9)	1	1	0	1	1	1	0	1	0
175	TG(O-52:2) or TG(P-52:1)	0	1	1	-1	0	1	0	0	0
176	TG(49:0)	0	1	1	-1	1	1	0	0	0
177	2-OH-Butanoic Acid	0	1	0	-1	0	1	0	0	0
178	3-OH-Benzoic Acid	0	0	1	1	0	0	0	0	0
179	3-OH-Butanoic Acid	1	1	0	1	0	1	0	0	0
180	5-OH-1H-Indole-3-Acetic Acid	0	0	1	1	0	0	0	0	0
181	Alanine	0	1	0	-1	1	1	0	0	0
182	Arachidonic acid	0	1	0	-1	0	1	0	0	0
183	Asparagine	0	-1	0	1	0	-1	0	0	0
184	Aspartic Acid	0	-1	0	-1	0	-1	0	0	0
185	Cholesterol	1	-1	0	-1	0	-1	0	0	0
186	Citric acid	0	1	0	1	0	1	0	0	0
187	Decanoic acid	0	-1	0	1	0	-1	0	0	0
188	Fructose	0	1	0	-1	0	1	0	0	0
189	Fumaric Acid	0	1	0	1	0	1	0	0	0
190	Glutamic Acid	0	-1	0	-1	0	1	0	0	0
191	Glutamine	0	1	0	1	0	-1	0	0	0
192	Glycerol-3-P	0	1	0	-1	0	-1	0	0	0
193	Glycine	0	1	0	-1	0	1	0	0	0
194	Indole-3-Latic Acid	0	1	0	1	0	1	0	0	0
195	Indole-3-Propionic Acid	0	1	0	-1	0	-1	0	0	0
196	Isoleucine	0	-1	0	1	0	1	0	0	0
197	Lactic Acid	0	1	0	1	0	1	0	0	0
198	Leucine	0	-1	0	-1	0	1	0	0	0
199	Linoleic Acid	0	1	0	-1	0	1	0	0	0
200	Lysine	1	1	0	1	0	-1	0	0	0
201	Malic Acid	0	1	0	1	0	1	0	0	0
202	Methionine	0	1	0	1	0	1	0	0	0
203	Oleic Acid	0	1	0	-1	0	1	0	0	0
204	Palmitic Acid	0	-1	0	1	0	-1	0	0	0
205	Phenylalanine	0	1	0	-1	1	1	0	0	0
206	Proline	0	-1	0	-1	0	1	0	0	0
207	Serine	0	-1	0	1	0	-1	0	0	0
208	Stearic Acid	0	1	0	-1	0	1	0	0	0
209	Succinic Acid	0	-1	0	-1	0	-1	0	0	0
210	Threonine	0	-1	0	1	0	1	0	0	0
211	Tyrosine	0	1	1	1	0	1	0	0	0
212	Valine	0	-1	0	1	0	1	0	0	0

## Sheet: FEMALE
Original Order	Feature	Fibrosis signif	Fibrosis.direction	Steatosis signif	Steatosis.direction	NASH signif	NASH.direction	Signif fibrosis/steatosis	Signif fibrosis/NASH	Signif ALL
1	CE(16:0) + CE(18:1)	0	1	0	1	0	1	0	0	0
2	CE(18:0)	0	-1	0	1	0	-1	0	0	0
3	CE(18:2)	0	-1	0	1	0	1	0	0	0
4	Cer(d18:1/23:0)	0	-1	0	1	0	-1	0	0	0
5	Cer(d18:1/24:0)	0	1	0	1	0	1	0	0	0
6	DG(18:1/18:1))	1	1	1	1	0	1	1	0	0
7	CE(20:4)	0	-1	0	-1	0	1	0	0	0
8	LPC(16:0e)	0	-1	0	-1	1	-1	0	0	0
9	LPC(16:0p)	0	-1	0	-1	1	-1	0	0	0
10	LPC(16:1)	1	-1	0	1	0	-1	0	0	0
11	LPC(18:0)	0	-1	0	1	0	-1	0	0	0
12	LPC(18:1)	0	-1	0	1	0	-1	0	0	0
13	LPC(18:2)	0	-1	0	1	0	-1	0	0	0
14	LPC(20:3)	0	-1	1	1	0	-1	0	0	0
15	LPC(20:4)	1	-1	0	1	0	-1	0	0	0
16	LPC(22:5)	0	-1	0	1	0	1	0	0	0
17	LPC(22:6)	1	-1	0	1	0	-1	0	0	0
18	PC(16:0/16:0)	1	1	0	1	1	1	0	1	0
19	PC(16:0/18:1)	1	1	0	1	1	1	0	1	0
20	PC(16:0e/18:1(9Z))	0	1	0	-1	0	1	0	0	0
21	PC(18:0/18:0)	0	-1	0	-1	0	1	0	0	0
22	PC(18:0p/18:1(9Z))	0	-1	0	-1	0	-1	0	0	0
23	PC(18:0p/22:6)	0	1	0	-1	0	1	0	0	0
24	PC(30:0)	1	1	0	1	1	1	0	1	0
25	PC(31:0)	0	1	0	-1	0	1	0	0	0
26	PC(31:0)	0	1	0	-1	0	1	0	0	0
27	PC(32:1)	1	1	0	1	1	1	0	1	0
28	PC(32:2)	1	1	0	1	0	1	0	0	0
29	PC(33:0)	0	1	0	-1	0	1	0	0	0
30	PC(33:1)	0	1	0	1	0	1	0	0	0
31	PC(34:2)	0	1	0	1	0	1	0	0	0
32	PC(34:3)	0	1	1	1	0	1	0	0	0
33	PC(35:1)	0	1	0	1	0	1	0	0	0
34	PC(35:2)	0	-1	0	1	0	-1	0	0	0
35	PC(35:3)	0	-1	0	1	0	1	0	0	0
36	PC(35:4)	1	-1	0	1	0	1	0	0	0
37	PC(36:1)	0	1	0	1	0	1	0	0	0
38	PC(36:2)	0	1	0	1	0	1	0	0	0
39	PC(36:2)	0	-1	0	1	0	-1	0	0	0
40	PC(36:3)	0	1	1	1	0	1	0	0	0
41	PC(36:4)	0	1	0	-1	1	1	0	0	0
42	PC(36:4)	1	1	0	1	0	1	0	0	0
43	PC(36:4)	0	1	0	1	0	1	0	0	0
44	PC(36:4)	0	1	0	1	0	1	0	0	0
45	PC(36:5)	1	1	0	1	1	1	0	1	0
46	PC(37:2)	0	-1	0	1	0	-1	0	0	0
47	PC(37:3)	0	1	0	1	0	1	0	0	0
48	PC(37:4)	1	-1	0	1	0	-1	0	0	0
49	PC(37:5)	0	1	0	1	0	1	0	0	0
50	PC(38:3)	1	1	1	1	0	1	1	0	0
51	PC(38:4)	1	1	0	1	0	1	0	0	0
52	PC(38:5)	0	1	0	1	0	1	0	0	0
53	PC(38:6)	0	1	0	-1	0	1	0	0	0
54	PC(38:6)	0	1	0	1	0	1	0	0	0
55	PC(39:6)	0	-1	0	-1	0	-1	0	0	0
56	PC(40:4)	0	1	0	1	0	1	0	0	0
57	PC(40:5)	0	1	0	1	1	1	0	0	0
58	PC(40:6)	1	1	0	1	0	1	0	0	0
59	PC(40:7)	0	1	0	1	0	1	0	0	0
60	PC(40:8)	0	1	0	-1	0	1	0	0	0
61	PC(O-32:0)	0	1	0	-1	0	1	0	0	0
62	PC(O-32:1)	0	1	0	-1	0	1	0	0	0
63	PC(O-34:2)	1	-1	0	-1	0	-1	0	0	0
64	PC(O-34:3)	1	-1	0	-1	0	-1	0	0	0
65	PC(O-36:3)	0	-1	0	1	0	1	0	0	0
66	PC(O-36:3)	1	-1	0	1	0	-1	0	0	0
67	PC(O-36:4)	0	1	0	-1	0	-1	0	0	0
68	PC(O-36:5)	1	-1	0	-1	0	1	0	0	0
69	PC(O-38:4)	0	1	0	-1	0	1	0	0	0
70	PC(O-38:4)	0	1	0	-1	0	1	0	0	0
71	PC(O-38:5)	1	-1	0	-1	0	1	0	0	0
72	PC(O-38:5)	0	1	0	-1	0	1	0	0	0
73	PC(O-38:5)	0	1	0	1	0	1	0	0	0
74	PC(O-38:6)	1	-1	0	-1	0	-1	0	0	0
75	PC(O-38:6)	0	-1	0	-1	0	-1	0	0	0
76	PC(O-40:5)	0	1	1	-1	0	1	0	0	0
77	PC(O-40:5)	0	1	0	-1	0	1	0	0	0
78	PC(O-40:6)	0	1	0	-1	0	1	0	0	0
79	PC(O-40:6)	0	1	0	-1	0	1	0	0	0
80	PC(O-40:6)	0	1	0	-1	0	1	0	0	0
81	PC(P-18:0/22:6)	0	1	0	-1	0	1	0	0	0
82	PE(16:0/18:1)	1	1	1	1	1	1	1	1	1
83	PE(34:2)	1	1	1	1	0	1	1	0	0
84	PE(36:4)	1	1	0	1	1	1	0	1	0
85	PE(38:4)	0	1	0	1	0	1	0	0	0
86	PE(38:6)	1	1	0	1	1	1	0	1	0
87	PE(O-16:0/22:6) or PE(P-18:0/20:5)	0	1	0	-1	0	1	0	0	0
88	PE(O-38:5) or PE(P-38:4)	0	-1	1	-1	0	-1	0	0	0
89	PE(P-18:0/22:6)	0	1	0	-1	0	1	0	0	0
90	PI(18:0/20:4)	0	1	0	1	0	-1	0	0	0
91	SM(d16:1/18:1) or SM(d18:2/16:0)	1	-1	0	-1	0	1	0	0	0
92	SM(d18:0/14:0)	0	1	0	1	0	1	0	0	0
93	SM(d18:0/16:0)	0	1	0	1	0	1	0	0	0
94	SM(d18:1/12:0)	0	1	0	1	0	1	0	0	0
95	SM(d18:1/24:0)	0	-1	0	1	0	1	0	0	0
96	SM(d18:2/14:0)	1	-1	0	1	0	1	0	0	0
97	SM(d32:1)	0	1	0	1	0	1	0	0	0
98	SM(d33:1)	0	1	0	1	0	1	0	0	0
99	SM(d34:1)	0	1	0	-1	0	1	0	0	0
100	SM(d36:0)	0	1	1	1	1	1	0	0	0
101	SM(d36:1)	1	1	0	1	0	1	0	0	0
102	SM(d36:2)	1	-1	0	-1	0	-1	0	0	0
103	SM(d38:2)	1	-1	0	-1	0	-1	0	0	0
104	SM(d41:1)	0	-1	0	1	0	-1	0	0	0
105	SM(d42:2)	1	-1	0	-1	0	-1	0	0	0
106	TG(14:0/16:0/18:1)	1	1	1	1	1	1	1	1	1
107	TG(14:0/18:1/18:1)	1	1	1	1	1	1	1	1	1
108	TG(14:0/18:2/18:2)	0	1	0	1	0	1	0	0	0
109	TG(16:0/16:0/16:0)	1	1	1	1	1	1	1	1	1
110	TG(16:0/18:0/18:1)	1	1	1	1	1	1	1	1	1
111	TG(16:0/18:2/18:2)	0	1	0	1	0	1	0	0	0
112	TG(16:0/18:2/18:3)	0	1	0	1	0	1	0	0	0
113	TG(16:0/18:2/22:6)	0	1	0	1	0	1	0	0	0
114	TG(16:0/22:5/18:1) or TG(20:4/18:1/18:1)	0	1	0	1	0	1	0	0	0
115	TG(18:0/18:0/18:0)	0	1	0	1	0	1	0	0	0
116	TG(18:0/18:1/20:4)	0	1	0	1	1	1	0	0	0
117	TG(18:1/12:0/18:1) or TG(18:2/16:0/14:0)	1	1	1	1	1	1	1	1	1
118	TG(18:1/18:1/16:0)	0	1	1	1	0	1	0	0	0
119	TG(18:1/18:1/18:1)	0	1	0	1	0	1	0	0	0
120	TG(18:1/18:1/22:6)	0	1	0	-1	1	1	0	0	0
121	TG(18:1/18:2/18:2)	0	1	0	1	0	1	0	0	0
122	TG(18:2/18:1/16:0)	0	1	0	1	0	1	0	0	0
123	TG(18:2/18:1/18:1)	0	1	0	1	0	1	0	0	0
124	TG(18:2/18:2/18:2) or TG(18:3/18:2/18:1)	0	-1	0	1	0	-1	0	0	0
125	TG(18:2/22:5/16:0)	0	1	0	1	0	1	0	0	0
126	TG(45:0)	0	1	1	1	1	1	0	0	0
127	TG(47:0)	1	1	1	1	1	1	1	1	1
128	TG(47:1)	1	1	1	1	1	1	1	1	1
129	TG(47:2)	1	1	1	1	1	1	1	1	1
130	TG(48:0)	1	1	1	1	1	1	1	1	1
131	TG(48:1)	1	1	1	1	1	1	1	1	1
132	TG(48:3)	1	1	1	1	0	1	1	0	0
133	TG(49:1)	0	1	1	1	1	1	0	0	0
134	TG(49:2)	0	1	1	1	0	1	0	0	0
135	TG(49:3)	0	-1	0	1	0	-1	0	0	0
136	TG(50:0)	1	1	1	1	1	1	1	1	1
137	TG(50:0)	0	1	0	1	0	1	0	0	0
138	TG(50:1)	1	1	1	1	1	1	1	1	1
139	TG(50:1)	0	1	0	1	0	1	0	0	0
140	TG(50:2)	0	1	1	1	0	1	0	0	0
141	TG(50:3)	0	1	0	1	0	1	0	0	0
142	TG(50:3)	0	1	1	1	0	1	0	0	0
143	TG(50:5)	0	1	0	1	0	1	0	0	0
144	TG(51:1)	1	1	1	1	1	1	1	1	1
145	TG(51:2)	0	1	0	1	0	1	0	0	0
146	TG(51:2)	0	1	0	1	0	1	0	0	0
147	TG(51:3)	0	1	0	1	0	1	0	0	0
148	TG(51:4)	0	1	0	1	0	1	0	0	0
149	TG(52:0)	0	1	1	1	0	1	0	0	0
150	TG(52:2)	0	1	0	1	0	1	0	0	0
151	TG(52:3)	0	1	0	1	0	1	0	0	0
152	TG(52:4)	0	1	0	1	0	-1	0	0	0
153	TG(52:5)	0	1	0	1	0	1	0	0	0
154	TG(52:6)	0	1	0	1	0	1	0	0	0
155	TG(53:2)	0	1	0	1	0	1	0	0	0
156	TG(53:3)	0	1	0	1	0	-1	0	0	0
157	TG(53:4)	0	1	0	1	0	1	0	0	0
158	TG(53:5)	0	1	0	1	0	1	0	0	0
159	TG(54:1)	1	1	1	1	1	1	1	1	1
160	TG(54:2)	1	1	1	1	1	1	1	1	1
161	TG(54:3)	0	1	0	1	0	1	0	0	0
162	TG(54:4)	0	1	0	1	0	1	0	0	0
163	TG(54:5)	0	1	0	1	0	1	0	0	0
164	TG(54:6)	0	1	0	1	0	1	0	0	0
165	TG(54:7)	0	1	0	1	0	1	0	0	0
166	TG(55:5)	0	1	0	1	0	1	0	0	0
167	TG(56:2)	1	1	1	1	1	1	1	1	1
168	TG(56:3)	0	1	0	1	0	1	0	0	0
169	TG(56:4)	1	1	0	1	1	1	0	1	0
170	TG(56:4)	0	1	0	1	0	1	0	0	0
171	TG(56:6)	0	1	0	1	0	1	0	0	0
172	TG(56:9)	0	1	0	-1	0	1	0	0	0
173	TG(58:6)	0	1	0	1	1	1	0	0	0
174	TG(58:9)	0	1	0	-1	0	1	0	0	0
175	TG(O-52:2) or TG(P-52:1)	0	1	0	1	0	1	0	0	0
176	TG(49:0)	1	1	1	1	1	1	1	1	1
177	2-OH-Butanoic Acid	0	1	0	1	0	1	0	0	0
178	3-OH-Benzoic Acid	0	0	1	1	0	0	0	0	0
179	3-OH-Butanoic Acid	0	1	0	1	0	1	0	0	0
180	5-OH-1H-Indole-3-Acetic Acid	0	0	1	1	0	0	0	0	0
181	Alanine	0	1	0	1	0	1	0	0	0
182	Arachidonic acid	0	1	0	-1	0	-1	0	0	0
183	Asparagine	0	-1	0	-1	0	1	0	0	0
184	Aspartic Acid	0	-1	1	1	0	1	0	0	0
185	Cholesterol	1	-1	0	1	0	-1	0	0	0
186	Citric acid	0	1	0	-1	1	1	0	0	0
187	Decanoic acid	0	1	0	-1	0	1	0	0	0
188	Fructose	0	1	0	-1	0	1	0	0	0
189	Fumaric Acid	0	1	1	1	0	1	0	0	0
190	Glutamic Acid	0	-1	1	1	0	1	0	0	0
191	Glutamine	0	1	0	-1	0	1	0	0	0
192	Glycerol-3-P	0	-1	0	-1	0	-1	0	0	0
193	Glycine	0	-1	0	-1	0	-1	0	0	0
194	Indole-3-Latic Acid	0	1	0	1	1	-1	0	0	0
195	Indole-3-Propionic Acid	0	-1	0	-1	0	-1	0	0	0
196	Isoleucine	0	-1	0	1	0	-1	0	0	0
197	Lactic Acid	0	1	1	1	0	1	0	0	0
198	Leucine	0	-1	1	1	0	-1	0	0	0
199	Linoleic Acid	0	1	0	1	0	-1	0	0	0
200	Lysine	0	1	0	-1	0	-1	0	0	0
201	Malic Acid	0	1	0	1	0	1	0	0	0
202	Methionine	0	1	1	-1	0	1	0	0	0
203	Oleic Acid	0	1	0	1	0	1	0	0	0
204	Palmitic Acid	0	1	1	1	0	1	0	0	0
205	Phenylalanine	0	1	0	1	0	1	0	0	0
206	Proline	0	1	0	-1	0	1	0	0	0
207	Serine	1	-1	0	-1	0	1	0	0	0
208	Stearic Acid	0	1	0	1	0	1	0	0	0
209	Succinic Acid	0	-1	0	-1	0	-1	0	0	0
210	Threonine	0	-1	0	-1	0	-1	0	0	0
211	Tyrosine	0	1	0	1	0	-1	0	0	0
212	Valine	0	1	0	1	0	-1	0	0	0
