# Supplementary material for: Metabolic signatures across the full spectrum of non-alcoholic fatty liver disease
Source: JHEP Rep. 2022 Mar 26;4(5):100477. doi: 10.1016/j.jhepr.2022.100477 (PMC9006858; doi:10.1016/j.jhepr.2022.100477)
Supplement: Multimedia component 4 [file mmc4.xlsx]

## Sheet: F0-F1 vs F2-F4 LM
Feature	Average AUC-Scaled Feature Importance
PC.16.0.16.0.18	146.501
PC.O.34.2.63	145.673
LPC.20.4.15	145.438
PC.O.34.3.64	145.149
X3.OH.Butanoic.Acid.179	144.941
X2.OH.Butanoic.Acid177	143.393
LPC.16.0p.9	143.227
SM.d41.1.104	142.198
Oleic.Acid.203	140.867
LPC.16.0e.8	140.056
PE.16.0.18.1.82	139.251
TG.56.4.169	139.2
SM.d18.1.24.0.95	138.617
TG.58.6.173	137.759
LPC.18.2.13	135.84
PE.38.6.86	134.833
SM.d36.0.100	132.504
PE.34.2.83	132.425
PC.37.4.48	131.321
PC.32.1.27	129.916
TG.54.2.160	128.302
TG.56.2.167	128.205
TG.16.0.16.0.16.0.109	127.081
SM.d36.2.102	125.832
Cer.d18.1.24.0.5	124.305
Linoleic.Acid.199	122.904
Isoleucine.196	122.724
Phenylalanine.205	119.098
PC.16.0.18.1.19	118.144
SM.d18.0.14.0.92	117.923
TG.56.3.168	117.289
TG.54.1.159	116.265
PC.O.36.3..166	115.89
Citric.acid.186	114.733
LPC.18.0.11	114.605
LPC.20.3.14	114.462
TG.50.1.138	113.877
LPC.18.1.12	113.624
PC.18.0p.18.1.9Z..22	113.307
Alanine181	113.003
SM.d18.0.16.0.93	112.441
Glutamic.Acid.190	111.109
TG.18.1.18.1.22.6.120	108.824
Malic.Acid.201	108.632
CE.18.0.2	107.915
Fumaric.Acid.189	106.829
PC.O.36.5.68	106.485
LPC.22.5.16	105.831
Proline.206	105.249
TG.16.0.18.0.18.1.110	104.802
Palmitic.Acid.204	102.364
PC.O.36.3.65	102.207
Stearic.Acid.208	102.104
PC.O.38.4.69	99.9382
Arachidonic.acid.182	99.198
TG.48.0.130	98.6694
SM.d38.2.103	98.3483
PC.40.6.58	97.8998
PC.O.38.6..175	97.8025
CE.20.4.7	97.2484
PC.O.38.5.71	94.7838
Valine.212	94.7547
Lactic.Acid197	94.5099
Cer.d18.1.23.0.4	94.0782
PC.30.0.24	92.0248
PC.O.38.6.74	90.8679
LPC.22.6.17	90.0678
Leucine.198	89.8117
CE.18.2.3	89.65
DG.18.1.18.1..6	89.009
TG.16.0.18.2.18.3.112	88.981
Decanoic.acid.187	88.8533
Indole.3.Propionic.Acid.195	88.4532
TG.56.9.172	88.3734
TG.54.5.163	87.6184
PC.40.8.60	87.3645
PC.35.3.35	87.3273
PC.36.5.45	87.1974
PC.40.7.59	87.1832
PC.35.4.36	85.4356
PE.36.4.84	85.4118
Glutamine.191	85.2029
Glycine.193	85.135
TG.52.5.153	84.6645
Fructose.188	84.589
Cholesterol.185	84.4699
SM.d18.1.12.0.94	84.3115
TG.56.4..1170	83.0692
PC.35.2.34	83.0393
TG.50.0.136	81.9999
Succinic.Acid.209	80.8761
PC.18.0.18.0.21	80.448
PC.36.4..344	80.1242
Glycerol.3.P.192	79.1405
TG.50.1..1139	78.5315
PC.34.3.32	78.3083
PC.O.40.5..177	77.9066
TG.18.1.18.1.18.1.119	77.7385
PC.O.36.4.67	77.6642
PC.36.4.41	76.9382
PC.P.18.0.22.6.81	76.4638
TG.58.9.174	76.0997
PC.31.0.25	75.7866
TG.18.0.18.1.20.4.116	75.5959
TG.45.0.126	75.3901
LPC.16.1.10	75.0291
PC.38.6..154	74.1319
Methionine.202	73.1482
PC.39.6.55	72.8582
TG.47.0.127	71.6284
PE.38.4.85	71.2347
Aspartic.Acid.184	69.6763
Threonine.210	69.4146
TG.18.2.22.5.16.0.125	69.2928
Asparagine.183	68.9372
TG.18.1.18.2.18.2.121	68.6036
TG.14.0.18.1.18.1.107	67.4648
TG.18.0.18.0.18.0.115	66.5416
TG.14.0.16.0.18.1.106	65.335
Lysine.200	65.1552
TG.52.0.149	65.039
PC.O.32.0.61	64.208
PC.O.32.1.62	63.7584
TG.16.0.18.2.22.6.113	63.736
PC.40.4.56	63.5039
PC.34.2.31	63.1851
SM.d33.1.98	63.1709
PC.O.38.5..273	62.2536
TG.49.3.135	61.7247
TG.50.5.143	60.5906
TG.14.0.18.2.18.2.108	60.0134
PE.O.38.5..or.PE.P.38.4.88	59.8431
TG.54.3.161	59.2575
TG.18.2.18.1.18.1.123	58.9037
PE.P.18.0.22.6.89	58.5471
PC.32.2.28	57.2479
TG.51.2..1146	57.0057
PC.31.0..126	56.8319
SM.d16.1.18.1..or.SM.d18.2.16.0.91	56.8275
Serine.207	56.6954
PE.O.16.0.22.6..or.PE.P.18.0.20.5.87	56.4597
TG.54.6.164	56.0463
PC.38.3.50	55.8643
PC.O.38.4..170	55.3539
PC.O.40.5.76	54.7607
SM.d34.1.99	54.6593
PC.O.40.6..179	54.4019
PC.37.3.47	54.1779
TG.50.2.140	54.1382
PC.36.4..243	53.9193
TG.52.4.152	53.3366
SM.d18.2.14.0.96	53.0429
PC.38.6.53	52.6498
TG.18.2.18.2.18.2..or.TG.18.3.18.2.18.1.124	52.2237
SM.d42.2.105	51.9457
SM.d32.1.97	51.6871
PC.16.0e.18.1.9Z..20	50.9891
CE.16.0....CE.18.1.1	50.6915
PC.36.2.38	50.5457
PC.40.5.57	50.4313
TG.O.52.2..or.TG.P.52.1.175	50.3294
TG.54.7.165	50.2135
SM.d36.1.101	49.5734
TG.18.1.18.1.16.0.118	49.154
PC.37.2.46	47.3284
PC.37.5.49	47.0727
TG.52.6.154	46.472
TG.48.3.132	44.5356
TG.50.3.141	44.1925
PI.18.0.20.4.90	42.8647
TG.54.4.162	41.7507
TG.52.2.150	41.5066
PC.36.2..139	41.2252
TG.48.1.131	39.7507
PC.36.1.37	38.821
TG.52.3.151	37.6022
PC.33.0.29	37.1411
PC.38.5.52	35.9181
TG.50.0..1137	35.6674
TG.16.0.22.5.18.1..or.TG.20.4.18.1.18.1.114	34.83
TG.51.4.148	33.7295
TG.56.6.171	33.188
PC.O.40.6..280	32.3795
PC.38.4.51	31.2722
TG.53.2.155	30.5576
TG.16.0.18.2.18.2.111	28.8027
PC.18.0p.22.6.23	28.6564
PC.36.3.40	28.6142
Tyrosine.211	28.1169
PC.35.1.33	27.783
TG.53.5.158	25.7277
TG.49.0.176	25.4007
TG.50.3..1142	24.1443
TG.55.5.166	23.7201
PC.O.38.5..172	22.8196
PC.O.40.6.78	22.7887
TG.49.1.133	22.7202
PC.33.1.30	22.5301
Indole.3.Latic.Acid.194	19.345
TG.53.3.156	17.5942
TG.18.1.12.0.18.1..or.TG.18.2.16.0.14.0.117	17.507
TG.51.1.144	17.1766
PC.36.4..142	16.2726
TG.53.4.157	14.5452
TG.51.3.147	13.9349
TG.47.1.128	13.929
TG.18.2.18.1.16.0.122	12.8791
TG.49.2.134	9.57436
TG.47.2.129	7.49592
TG.51.2.145	5.63176
X5.OH.1H.Indole.3.Acetic.Acid.180	1.49076
X3.OH.Benzoic.Acid.178	0.716111

## Sheet: F0-F1 vs F2-F4 LMC
Feature	Average AUC-Scaled Feature Importance
CPH_EV_BR_AST6	168.744
CPH_EV_CI_BMI_CALC3	168.164
PC.O.34.2.71	164.014
PC.O.34.3.72	162.443
LPC.16.0p.17	161.333
PC.16.0.16.0.26	160.697
SM.d41.1.112	160.63
CPH_EV_BR_ALT5	160.33
X3.OH.Butanoic.Acid.187	160.065
CPH_EV_CD_T2DM4	159.827
LPC.16.0e.16	159.223
PE.16.0.18.1.90	158.787
X2.OH.Butanoic.Acid185	158.391
CPH_EV_BR_PLT_109L7	156.667
LPC.20.4.23	156.143
SM.d18.1.24.0.103	154.906
EVENT.AGE2	154.406
Oleic.Acid.211	153.924
PC.32.1.35	153.604
PE.34.2.91	152.932
TG.16.0.16.0.16.0.117	146.622
SM.d36.0.108	146.415
TG.56.4.177	146.093
PC.16.0.18.1.27	145.485
Cer.d18.1.24.0.13	144.286
LPC.18.2.21	143.369
PE.38.6.94	142.585
TG.54.2.168	142.323
TG.56.2.175	142.062
TG.58.6.181	141.254
Alanine189	139.939
PC.37.4.56	139.338
PC.O.36.3..174	137.366
TG.54.1.167	136.317
TG.50.1.146	135.86
AST_ALT_RATIO8	135.21
TG.56.3.176	134.852
Arachidonic.acid.190	131.973
Linoleic.Acid.207	131.138
Citric.acid.194	127.14
SM.d36.2.110	127.003
Phenylalanine.213	126.799
Isoleucine.204	126.624
LPC.18.0.19	126.592
Stearic.Acid.216	126.324
Malic.Acid.209	124.955
Cer.d18.1.23.0.12	123.966
CE.18.0.10	123.297
PC.O.36.5.76	120.991
TG.48.0.138	120.468
Palmitic.Acid.212	119.158
SM.d18.0.14.0.100	119.12
TG.16.0.18.0.18.1.118	118.931
PC.18.0p.18.1.9Z..30	118.916
Fumaric.Acid.197	118.306
LPC.20.3.22	117.628
PE.36.4.92	117.588
TG.50.0.144	116.796
PC.O.38.4.77	115.794
PC.O.36.3.73	115.477
LPC.18.1.20	111.827
PC.31.0.33	111.353
DG.18.1.18.1..14	111.31
PC.O.38.6.82	110.693
Proline.214	110.683
Cholesterol.193	110.56
SM.d18.0.16.0.101	110.407
Lactic.Acid205	109.182
PC.O.38.6..183	108.642
Fructose.196	107.397
Indole.3.Propionic.Acid.203	107.096
PC.30.0.32	106.83
CE.20.4.15	106.37
TG.18.1.18.1.22.6.128	104.205
Glycerol.3.P.200	102.388
LPC.22.6.25	101.247
Valine.220	100.966
PC.O.38.5.79	99.109
PC.35.4.44	99.1029
SM.d18.1.12.0.102	98.7317
PC.35.2.42	97.8678
PC.36.4.49	97.4107
Glutamic.Acid.198	97.0076
Methionine.210	96.97
CE.18.2.11	96.5237
PC.35.3.43	96.4328
Succinic.Acid.217	95.124
TG.45.0.134	93.8686
Leucine.206	93.4743
Decanoic.acid.195	93.0174
SM.d38.2.111	92.1584
PC.O.36.4.75	91.6046
PC.36.4..352	90.7187
PC.39.6.63	89.909
LPC.22.5.24	89.518
TG.56.4..1178	89.2846
PC.40.6.66	89.0155
TG.52.0.157	88.1505
TG.16.0.18.2.18.3.120	87.6505
TG.56.9.180	87.3807
PC.40.8.68	87.2868
Glutamine.199	87.1192
PC.32.2.36	85.3254
SM.d33.1.106	85.0653
PC.18.0.18.0.29	84.8613
Glycine.201	84.6514
PC.38.6..162	84.494
TG.50.2.148	83.9689
PC.O.32.0.69	83.9327
PC.O.40.5..185	83.2382
TG.14.0.18.1.18.1.115	82.3162
TG.52.5.161	82.1968
TG.50.1..1147	82.1852
PE.38.4.93	82.0344
PC.P.18.0.22.6.89	81.6863
TG.18.0.18.0.18.0.123	81.5023
TG.49.3.143	80.1287
TG.14.0.16.0.18.1.114	79.7547
TG.54.5.171	78.1824
PE.P.18.0.22.6.97	77.7517
Asparagine.191	77.4677
TG.18.1.18.1.18.1.127	76.7001
LPC.16.1.18	76.425
PC.36.5.53	75.7233
TG.48.1.139	74.6319
PC.31.0..134	74.3965
TG.58.9.182	74.0947
PC.36.2..147	73.7138
TG.47.0.135	72.0628
Serine.215	71.8947
PC.34.3.40	71.8235
PC.40.4.64	71.6736
Aspartic.Acid.192	70.392
TG.18.1.18.1.16.0.126	69.1526
PC.37.5.57	68.4291
PE.O.16.0.22.6..or.PE.P.18.0.20.5.95	68.4063
SM.d18.2.14.0.104	67.7965
PC.O.32.1.70	67.7666
TG.54.3.169	66.7822
TG.18.1.18.2.18.2.129	66.2165
Lysine.208	66.1025
TG.16.0.18.2.22.6.121	64.0725
PC.40.7.67	63.6761
PC.O.40.6..187	63.5318
Threonine.218	63.3668
TG.51.2..1154	63.3299
TG.18.2.22.5.16.0.133	63.2136
PC.37.3.55	63.0917
TG.18.0.18.1.20.4.124	62.7965
PC.34.2.39	61.7411
TG.52.2.158	61.6335
TG.54.6.172	60.9383
PE.O.38.5..or.PE.P.38.4.96	60.1045
SM.d42.2.113	59.4708
PC.33.0.37	59.168
TG.52.3.159	59.0833
PC.36.4..251	58.992
CE.16.0....CE.18.1.9	58.2895
PC.O.38.5..281	56.43
PC.O.40.5.84	56.3493
TG.54.7.173	56.0062
TG.52.4.160	54.9868
TG.O.52.2..or.TG.P.52.1.183	52.4143
TG.50.5.151	52.3685
TG.48.3.140	51.7731
SM.d36.1.109	51.1676
PC.37.2.54	49.8498
PC.38.3.58	49.3328
PC.16.0e.18.1.9Z..28	49.2638
PC.36.2.46	49.0214
TG.18.2.18.1.18.1.131	48.8644
Tyrosine.219	48.8515
SM.d16.1.18.1..or.SM.d18.2.16.0.99	47.789
TG.54.4.170	47.7004
PC.O.38.4..178	47.4403
SM.d34.1.107	46.3636
TG.14.0.18.2.18.2.116	45.5043
PC.40.5.65	44.9024
TG.55.5.174	44.5746
PI.18.0.20.4.98	44.5256
PC.18.0p.22.6.31	44.0658
TG.18.2.18.2.18.2..or.TG.18.3.18.2.18.1.132	43.9155
PC.38.5.60	42.8411
SM.d32.1.105	41.3849
TG.50.3..1150	40.8025
TG.50.0..1145	39.7002
PC.O.40.6..288	38.7469
PC.36.3.48	37.977
PC.33.1.38	34.7128
TG.52.6.162	32.471
PC.36.1.45	32.4595
PC.O.40.6.86	31.9849
TG.51.4.156	31.7062
PC.35.1.41	31.4301
TG.50.3.149	29.9966
PC.38.6.61	29.3647
TG.18.1.12.0.18.1..or.TG.18.2.16.0.14.0.125	29.21
TG.56.6.179	28.765
TG.49.0.184	26.3415
TG.53.5.166	24.5821
PC.O.38.5..180	22.2417
TG.53.2.163	22.1782
TG.49.1.141	20.2796
TG.16.0.18.2.18.2.119	19.9214
PC.38.4.59	19.6741
TG.51.1.152	19.6661
TG.16.0.22.5.18.1..or.TG.20.4.18.1.18.1.122	19.1179
TG.47.1.136	18.484
Indole.3.Latic.Acid.202	17.8929
PC.36.4..150	17.5034
TG.18.2.18.1.16.0.130	17.2454
TG.53.4.165	16.0132
TG.53.3.164	15.2742
TG.51.3.155	12.0081
TG.47.2.137	10.0365
TG.49.2.142	7.51792
TG.51.2.153	6.5511
X5.OH.1H.Indole.3.Acetic.Acid.188	2.43377
X3.OH.Benzoic.Acid.186	1.54514
CPH_PI_GENDER1	0.770677

## Sheet: F0-F1 vs F2-F4 C
Feature	Average AUC-Scaled Feature Importance
CPH_EV_BR_AST6	5.62249
CPH_EV_CI_BMI_CALC3	5.54758
CPH_EV_BR_PLT_109L7	4.09288
CPH_EV_BR_ALT5	3.68972
AST_ALT_RATIO8	3.09817
EVENT.AGE2	2.53505
CPH_EV_CD_T2DM4	1.49079
CPH_PI_GENDER1	0.745048

## Sheet: F0-F2 vs F3-4 LM
Feature	Average AUC-Scaled Feature Importance
PC.16.0.16.0.18	145.637
LPC.20.4.15	145.573
X3.OH.Butanoic.Acid.179	144.089
PC.O.34.2.63	143.575
Malic.Acid.201	140.391
LPC.16.0e.8	139.817
LPC.16.0p.9	139.545
SM.d41.1.104	136.455
SM.d36.2.102	135.652
X2.OH.Butanoic.Acid177	133.908
TG.58.6.173	131.459
PE.34.2.83	127.287
PE.38.6.86	126.482
LPC.18.2.13	126.467
Phenylalanine.205	126.205
Citric.acid.186	125.447
SM.d18.1.24.0.95	124.939
PC.37.4.48	124.495
LPC.22.6.17	122.739
LPC.18.0.11	122.304
LPC.20.3.14	121.842
PC.O.36.5.68	121.674
PE.16.0.18.1.82	121.587
Oleic.Acid.203	121.373
PC.O.36.4.67	118.067
Linoleic.Acid.199	117.879
SM.d38.2.103	117.424
PC.O.36.3..166	115.115
TG.16.0.16.0.16.0.109	112.335
PC.O.38.4.69	110.988
CE.18.2.3	110.907
CE.20.4.7	109.889
Cer.d18.1.24.0.5	108.99
Methionine.202	108.73
SM.d42.2.105	108.148
PC.O.38.6..175	108.035
PC.O.34.3.64	108.032
PC.35.4.36	107.64
Lactic.Acid197	106.361
TG.56.2.167	106.246
TG.50.1.138	105.462
PC.32.1.27	103.814
TG.56.4.169	103.239
PC.31.0..126	102.258
TG.54.1.159	102.053
Alanine181	101.907
SM.d36.0.100	101.553
Fructose.188	100.958
PC.O.38.5.71	98.0666
PC.40.5.57	97.8854
Isoleucine.196	97.6724
Glutamic.Acid.190	97.3879
TG.54.2.160	96.9865
TG.48.0.130	96.9067
Valine.212	96.5824
Indole.3.Propionic.Acid.195	95.9933
PC.18.0p.18.1.9Z..22	95.8737
SM.d36.1.101	95.4393
SM.d18.0.16.0.93	93.7605
LPC.22.5.16	92.3592
Succinic.Acid.209	91.8552
PC.O.38.6.74	91.3206
Proline.206	90.202
PC.O.38.5..273	90.1338
Asparagine.183	90.1195
PC.31.0.25	89.9108
PC.30.0.24	89.7947
PC.39.6.55	89.6907
PC.O.40.5..177	88.968
Decanoic.acid.187	88.7709
PE.36.4.84	88.723
Glycine.193	88.56
SM.d18.0.14.0.92	88.341
Fumaric.Acid.189	87.8027
PC.36.4..344	87.4576
Cholesterol.185	87.0509
Stearic.Acid.208	86.1628
Leucine.198	86.068
Palmitic.Acid.204	85.4281
TG.52.6.154	85.3299
PC.38.5.52	85.2037
Aspartic.Acid.184	85.1419
TG.50.0.136	85.0463
Serine.207	85.0113
PC.16.0.18.1.19	84.2712
Threonine.210	82.4887
PC.P.18.0.22.6.81	82.1179
PC.40.7.59	81.8448
LPC.18.1.12	81.4639
Lysine.200	81.379
TG.49.3.135	81.1904
PC.35.2.34	80.7361
LPC.16.1.10	80.3004
TG.56.3.168	78.8154
Glycerol.3.P.192	78.7611
PC.36.4.41	76.6584
Glutamine.191	76.3558
Arachidonic.acid.182	75.9157
DG.18.1.18.1..6	74.5172
PC.O.32.0.61	74.4241
PC.35.3.35	73.9713
PC.34.2.31	73.3748
TG.O.52.2..or.TG.P.52.1.175	73.3278
PC.34.3.32	73.309
TG.16.0.18.0.18.1.110	73.1146
Cer.d18.1.23.0.4	72.5196
CE.18.0.2	72.2644
TG.18.1.18.1.22.6.120	71.9603
SM.d18.2.14.0.96	71.0534
TG.18.0.18.0.18.0.115	70.5513
TG.16.0.22.5.18.1..or.TG.20.4.18.1.18.1.114	70.4549
SM.d34.1.99	70.2998
PC.O.40.6..179	70.0891
PC.16.0e.18.1.9Z..20	70.0582
PC.36.5.45	69.7909
TG.54.5.163	68.8304
PC.37.3.47	68.8068
TG.18.2.22.5.16.0.125	68.5481
TG.56.4..1170	67.6452
CE.16.0....CE.18.1.1	67.3548
PC.37.5.49	66.3297
PE.38.4.85	66.3182
PC.38.6..154	66.002
PE.P.18.0.22.6.89	65.5643
SM.d18.1.12.0.94	65.0959
PC.38.4.51	65.0385
TG.52.0.149	64.164
TG.45.0.126	63.6301
Tyrosine.211	63.5677
TG.58.9.174	62.0014
SM.d16.1.18.1..or.SM.d18.2.16.0.91	61.8645
TG.16.0.18.2.22.6.113	61.8387
TG.18.0.18.1.20.4.116	61.6818
PC.37.2.46	61.1241
PC.18.0p.22.6.23	60.9159
TG.18.1.18.1.18.1.119	60.5863
PC.40.8.60	59.4935
PC.O.38.4..170	59.0939
TG.56.9.172	58.4946
TG.50.1..1139	58.1688
PC.O.40.5.76	58.0899
TG.14.0.18.1.18.1.107	57.8963
PC.O.36.3.65	57.8195
PC.O.38.5..172	56.6729
PC.40.4.56	56.4542
PC.36.2..139	56.3945
PC.38.3.50	56.3835
PE.O.16.0.22.6..or.PE.P.18.0.20.5.87	56.1437
PC.36.4..243	55.5556
PC.33.0.29	54.9442
TG.56.6.171	54.4883
TG.54.6.164	53.6943
PC.36.4..142	52.754
PE.O.38.5..or.PE.P.38.4.88	52.2982
SM.d32.1.97	52.2682
TG.14.0.16.0.18.1.106	52.2054
TG.52.5.153	52.0693
PC.18.0.18.0.21	51.7283
TG.54.7.165	50.83
PC.32.2.28	48.503
TG.53.5.158	48.0322
TG.47.0.127	47.7304
TG.18.1.18.2.18.2.121	47.6852
PC.O.32.1.62	47.2076
TG.50.2.140	46.8618
TG.48.1.131	45.3251
PI.18.0.20.4.90	45.2454
PC.36.2.38	45.0867
TG.16.0.18.2.18.3.112	44.6606
TG.51.2..1146	44.3
PC.40.6.58	43.8202
PC.36.1.37	43.6068
PC.36.3.40	43.5472
PC.O.40.6..280	42.6157
PC.O.40.6.78	41.5766
TG.18.2.18.2.18.2..or.TG.18.3.18.2.18.1.124	39.9698
SM.d33.1.98	39.1194
PC.38.6.53	38.9903
TG.50.0..1137	38.7668
TG.18.2.18.1.18.1.123	38.6419
TG.52.4.152	37.8293
TG.50.5.143	37.5751
TG.18.1.18.1.16.0.118	37.1552
TG.48.3.132	36.53
TG.49.0.176	36.188
TG.54.3.161	35.7377
TG.55.5.166	34.813
TG.16.0.18.2.18.2.111	33.3319
TG.53.2.155	32.1407
TG.14.0.18.2.18.2.108	31.7394
TG.51.1.144	31.2869
TG.52.2.150	30.1491
TG.54.4.162	29.0128
PC.33.1.30	28.5469
TG.52.3.151	28.4591
TG.49.1.133	27.3041
TG.47.1.128	26.239
PC.35.1.33	25.983
TG.18.2.18.1.16.0.122	24.8851
TG.53.3.156	24.5017
TG.50.3..1142	23.6665
TG.51.4.148	23.4408
TG.53.4.157	22.2567
TG.50.3.141	21.9551
TG.51.2.145	21.561
TG.51.3.147	19.7268
TG.47.2.129	17.6958
TG.18.1.12.0.18.1..or.TG.18.2.16.0.14.0.117	17.2933
TG.49.2.134	14.8859
Indole.3.Latic.Acid.194	9.28699
X5.OH.1H.Indole.3.Acetic.Acid.180	1.30361
X3.OH.Benzoic.Acid.178	0.88621

## Sheet: F0-F2 vs F3-4 LMC
Feature	Average AUC-Scaled Feature Importance
CPH_EV_BR_AST6	171.203
LPC.20.4.23	167.166
EVENT.AGE2	166.848
PC.16.0.16.0.26	166.734
AST_ALT_RATIO8	164.803
CPH_EV_CI_BMI_CALC3	164.244
Malic.Acid.209	163.042
LPC.16.0p.17	162.438
CPH_EV_CD_T2DM4	162.382
CPH_EV_BR_PLT_109L7	160.838
LPC.16.0e.16	160.813
PC.O.34.2.71	160.542
X3.OH.Butanoic.Acid.187	159.899
PE.34.2.91	154.242
SM.d41.1.112	153.2
PE.16.0.18.1.90	146.871
PC.O.36.5.76	146.308
X2.OH.Butanoic.Acid185	146.019
PE.38.6.94	145.758
LPC.22.6.25	144.164
Citric.acid.194	144.028
CPH_EV_BR_ALT5	143.473
SM.d36.2.110	142.436
LPC.18.0.19	142.131
Phenylalanine.213	141.109
PC.37.4.56	140.191
SM.d18.1.24.0.103	138.885
PC.35.4.44	138.477
PC.32.1.35	137.838
LPC.18.2.21	136.401
LPC.20.3.22	136.275
Methionine.210	134.848
Fructose.196	133.957
TG.16.0.16.0.16.0.117	133.804
TG.58.6.181	132.36
PC.O.36.4.75	131.558
Oleic.Acid.211	131.367
Linoleic.Acid.207	130.967
PC.O.38.6..183	129.436
CE.20.4.15	129.183
PC.16.0.18.1.27	128.225
Lactic.Acid205	127.811
TG.50.1.146	127.811
PC.O.36.3..174	125.521
TG.54.1.167	124.8
PC.O.38.4.77	124.697
Valine.220	123.591
PC.30.0.32	123.218
PC.O.38.5.79	123.085
PC.31.0..134	123.062
SM.d36.0.108	122.852
PC.O.34.3.72	122.42
PE.36.4.92	122.386
CE.18.2.11	121.192
PC.31.0.33	120.119
TG.56.2.175	117.976
TG.54.2.168	117.915
Indole.3.Propionic.Acid.203	112.82
PC.O.38.6.82	112.537
Succinic.Acid.217	111.058
TG.48.0.138	110.852
PC.39.6.63	109.564
Cer.d18.1.24.0.13	109.482
TG.50.0.144	109.335
Alanine189	108.85
TG.56.4.177	108.187
DG.18.1.18.1..14	107.314
Aspartic.Acid.192	107.141
PC.36.4..352	106.794
SM.d42.2.113	104.339
Cholesterol.193	103.982
Fumaric.Acid.197	103.071
Glycine.201	102.705
Palmitic.Acid.212	102.53
SM.d38.2.111	101.628
Leucine.206	101.286
Serine.215	100.332
Glycerol.3.P.200	99.9969
Tyrosine.219	99.7146
Proline.214	99.1972
PC.36.4.49	99.0616
Stearic.Acid.216	98.6585
SM.d18.0.16.0.101	98.4434
Arachidonic.acid.190	97.6326
PC.O.38.5..281	97.5699
TG.49.3.143	96.3145
TG.16.0.18.0.18.1.118	95.9036
Isoleucine.204	95.4702
Lysine.208	95.1443
PC.37.5.57	94.4025
SM.d36.1.109	93.9755
PC.O.40.5..185	93.745
PC.P.18.0.22.6.89	93.3164
LPC.18.1.20	93.2889
Glutamic.Acid.198	92.6969
Decanoic.acid.195	92.0012
SM.d18.0.14.0.100	90.9763
PC.38.4.59	90.0471
TG.52.0.157	90.0367
Threonine.218	89.8504
PC.40.5.65	89.3086
LPC.22.5.24	88.3253
TG.56.3.176	88.1161
PC.38.5.60	87.4786
PE.38.4.93	87.1191
TG.18.0.18.0.18.0.123	87.0778
PC.38.6..162	85.3003
Glutamine.199	85.054
TG.45.0.134	84.8337
LPC.16.1.18	84.4244
PC.O.40.6..187	84.3037
PC.34.2.39	83.6264
PC.18.0p.18.1.9Z..30	83.4769
SM.d18.2.14.0.104	83.4507
PE.P.18.0.22.6.97	83.4282
PC.35.2.42	83.2025
Cer.d18.1.23.0.12	82.6114
Asparagine.191	82.5598
PC.36.2..147	82.3445
PC.36.5.53	81.6083
PC.O.32.0.69	81.0796
PC.40.7.67	80.8318
SM.d18.1.12.0.102	79.3927
PC.33.0.37	78.4907
TG.O.52.2..or.TG.P.52.1.183	78.1861
TG.14.0.18.1.18.1.115	77.0446
PC.16.0e.18.1.9Z..28	74.9046
TG.18.1.18.1.18.1.127	73.279
PE.O.38.5..or.PE.P.38.4.96	72.4852
CE.18.0.10	72.2126
PC.40.4.64	70.7509
PC.18.0p.22.6.31	70.4685
CE.16.0....CE.18.1.9	69.9424
TG.56.4..1178	69.9234
PC.35.3.43	69.4321
PC.40.8.68	69.1503
PC.37.3.55	68.7221
PC.36.4..150	68.7003
TG.14.0.16.0.18.1.114	68.6801
TG.18.1.18.1.22.6.128	68.3505
PC.34.3.40	68.249
PC.37.2.54	64.9944
PC.O.36.3.73	64.735
SM.d16.1.18.1..or.SM.d18.2.16.0.99	63.2787
TG.47.0.135	63.0078
PC.36.3.48	61.5499
PE.O.16.0.22.6..or.PE.P.18.0.20.5.95	61.3647
TG.16.0.18.2.22.6.121	61.2006
TG.56.6.179	60.8459
PC.38.3.58	60.5263
SM.d34.1.107	60.1567
TG.18.0.18.1.20.4.124	60.1519
TG.52.6.162	59.8904
PC.36.2.46	59.7468
TG.54.5.171	59.705
TG.58.9.182	59.3878
TG.18.2.22.5.16.0.133	58.4614
PC.18.0.18.0.29	58.3906
PI.18.0.20.4.98	57.7852
TG.50.1..1147	57.2955
SM.d32.1.105	57.214
TG.56.9.180	56.6953
PC.O.40.5.84	56.3042
TG.48.1.139	56.0874
PC.O.40.6.86	55.7034
TG.51.2..1154	53.932
PC.O.38.5..180	52.4977
TG.54.7.173	52.3137
PC.32.2.36	52.0154
PC.36.4..251	51.8383
SM.d33.1.106	51.4716
PC.O.38.4..178	51.2424
PC.O.40.6..288	50.5444
PC.36.1.45	50.093
PC.40.6.66	48.841
TG.54.6.172	48.3414
PC.33.1.38	47.7555
TG.52.5.161	47.1132
TG.50.2.148	47.0276
TG.18.2.18.2.18.2..or.TG.18.3.18.2.18.1.132	46.4013
PC.O.32.1.70	45.9536
TG.49.0.184	44.8854
PC.38.6.61	43.7011
TG.18.1.18.1.16.0.126	43.6181
TG.16.0.18.2.18.3.120	42.6114
TG.50.0..1145	42.008
TG.16.0.22.5.18.1..or.TG.20.4.18.1.18.1.122	38.833
TG.47.1.136	38.6678
TG.18.1.18.2.18.2.129	37.9723
TG.51.1.152	36.5442
TG.54.3.169	36.4181
TG.53.5.166	35.7768
TG.49.1.141	35.4244
TG.53.2.163	35.2383
TG.52.3.159	35.1035
TG.52.2.158	34.9137
TG.48.3.140	34.4924
TG.52.4.160	33.0721
TG.50.3..1150	32.9206
TG.18.2.18.1.18.1.131	32.7396
TG.53.3.164	31.6936
TG.47.2.137	31.4949
TG.54.4.170	30.8581
TG.18.2.18.1.16.0.130	30.3709
TG.16.0.18.2.18.2.119	30.2509
TG.51.2.153	28.6545
TG.51.3.155	28.3461
TG.50.5.151	28.1636
TG.18.1.12.0.18.1..or.TG.18.2.16.0.14.0.125	27.9776
PC.35.1.41	27.9745
TG.50.3.149	27.8912
TG.55.5.174	27.0251
TG.14.0.18.2.18.2.116	23.4566
Indole.3.Latic.Acid.202	21.2587
TG.51.4.156	20.7789
TG.49.2.142	16.0841
TG.53.4.165	14.3629
X5.OH.1H.Indole.3.Acetic.Acid.188	2.35821
X3.OH.Benzoic.Acid.186	1.80325
CPH_PI_GENDER1	0.831581

## Sheet: F0-F2 vs F3-4 C
Feature	Average AUC-Scaled Feature Importance
CPH_EV_BR_AST6	5.62249
CPH_EV_CI_BMI_CALC3	5.54758
CPH_EV_BR_PLT_109L7	4.09288
CPH_EV_BR_ALT5	3.68972
AST_ALT_RATIO8	3.09817
EVENT.AGE2	2.53505
CPH_EV_CD_T2DM4	1.49079
CPH_PI_GENDER1	0.745048
